# Supplementary material for: A review of the Japanese Cryptochironomus Kieffer, 1918 (Diptera, Chironomidae)
Source: Zookeys. 2018 Jul 5;(771):139–55. doi: 10.3897/zookeys.771.24220 (PMC6043619; doi:10.3897/zookeys.771.24220)
Supplement: XML Treatment for Cryptochironomus albofasciatus [file zookeys.771.24220-treatment1.xml]

<!DOCTYPE tp:taxon-treatment
  PUBLIC "-//TaxonX//DTD Taxonomic Treatment Publishing DTD v0 20100105//EN" "tax-treatment-NSO.dtd">
<tp:taxon-treatment xmlns:tp="http://www.plazi.org/taxpub"><tp:treatment-meta><kwd-group><label>Taxon classification</label><kwd><named-content xmlns:xlink="http://www.w3.org/1999/xlink" content-type="kingdom">Animalia</named-content></kwd><kwd><named-content xmlns:xlink="http://www.w3.org/1999/xlink" content-type="order">Diptera</named-content></kwd><kwd><named-content xmlns:xlink="http://www.w3.org/1999/xlink" content-type="family">Chironomidae</named-content></kwd></kwd-group><mixed-citation publication-type="journal"><person-group><name><surname>Yan</surname><given-names>Chuncai</given-names></name><name><surname>Liu</surname><given-names>Ting</given-names></name><name><surname>Cao</surname><given-names>Wei</given-names></name><name><surname>Zhao</surname><given-names>Guangjun</given-names></name><name><surname>Liu</surname><given-names>Wenbin</given-names></name></person-group><article-title>A review of the Japanese <italic><tp:taxon-name><tp:taxon-name-part taxon-name-part-type="genus" reg="Cryptochironomus">Cryptochironomus</tp:taxon-name-part></tp:taxon-name></italic> Kieffer, 1918 (<tp:taxon-name><tp:taxon-name-part taxon-name-part-type="order">Diptera</tp:taxon-name-part></tp:taxon-name>, <tp:taxon-name><tp:taxon-name-part taxon-name-part-type="family">Chironomidae</tp:taxon-name-part></tp:taxon-name>)</article-title><source>Zookeys</source><day>5</day><month>7</month><year>2018</year><volume>2018</volume><issue>771</issue><fpage>139</fpage><lpage>155</lpage><pub-id pub-id-type="doi">10.3897/zookeys.771.24220</pub-id></mixed-citation></tp:treatment-meta><tp:nomenclature><tp:taxon-name>
            <tp:taxon-name-part taxon-name-part-type="genus" reg="Cryptochironomus">Cryptochironomus</tp:taxon-name-part>
            <tp:taxon-name-part taxon-name-part-type="species" reg="albofasciatus">albofasciatus</tp:taxon-name-part>
          </tp:taxon-name><tp:taxon-authority>(Staeger, 1839)</tp:taxon-authority><tp:nomenclature-citation-list><tp:nomenclature-citation><tp:taxon-name>
                <tp:taxon-name-part taxon-name-part-type="genus" reg="Chironomus">Chironomus</tp:taxon-name-part> <tp:taxon-name-part taxon-name-part-type="species" reg="albofasciatus">albofasciatus</tp:taxon-name-part></tp:taxon-name><comment><xref ref-type="bibr" rid="B43">Staeger 1839</xref>: 566.</comment></tp:nomenclature-citation><tp:nomenclature-citation><tp:taxon-name>
                <tp:taxon-name-part taxon-name-part-type="genus" reg="Chironomus">Chironomus</tp:taxon-name-part> (<tp:taxon-name-part taxon-name-part-type="subgenus" reg="Cryptochironomus">Cryptochironomus</tp:taxon-name-part>) <tp:taxon-name-part taxon-name-part-type="species" reg="albofasciatus">albofasciatus</tp:taxon-name-part></tp:taxon-name><comment>Staeger. <xref ref-type="bibr" rid="B9">Goetghebuer 1937–1954</xref>: 38.</comment></tp:nomenclature-citation><tp:nomenclature-citation><tp:taxon-name>
                <tp:taxon-name-part taxon-name-part-type="genus" reg="Cryptochironomus">Cryptochironomus</tp:taxon-name-part> <tp:taxon-name-part taxon-name-part-type="species" reg="albofasciatus">albofasciatus</tp:taxon-name-part></tp:taxon-name><comment>(Staeger). <xref ref-type="bibr" rid="B18">Reiss 1968</xref>: 195; <xref ref-type="bibr" rid="B16">Pinder 1978</xref>: 116; <xref ref-type="bibr" rid="B21">Sasa and Kawai 1987</xref>: 16; <xref ref-type="bibr" rid="B26">Sasa 1988</xref>: 56; <xref ref-type="bibr" rid="B27">1989</xref>: 76; <xref ref-type="bibr" rid="B28">1990</xref>: 31; <xref ref-type="bibr" rid="B29">1991</xref>: 84; <xref ref-type="bibr" rid="B34">Sasa and Okazawa 1991</xref>: 53; <xref ref-type="bibr" rid="B35">Sasa, Kitami and Suzuki 1999</xref>: 7; 2001: 5; <xref ref-type="bibr" rid="B15">Makarchenko et al. 2005</xref>: 408; <xref ref-type="bibr" rid="B47">Yan et al. 2016</xref>: 486-487.</comment></tp:nomenclature-citation><tp:nomenclature-citation><tp:taxon-name>
                <tp:taxon-name-part taxon-name-part-type="genus" reg="Parachironomus">Parachironomus</tp:taxon-name-part> <tp:taxon-name-part taxon-name-part-type="species" reg="inafegeus">inafegeus</tp:taxon-name-part></tp:taxon-name><comment>Sasa, Kitami &amp; Suzuki, 2001: 6 <bold>(syn. n.</bold>).</comment></tp:nomenclature-citation></tp:nomenclature-citation-list></tp:nomenclature><tp:treatment-sec sec-type="material" id="SECID0EJHAE"><title>Material examined.</title><p>China. ♂ (No. 05227) Fujian Province, Longyan City, Shanghang county, 3.v.1993, light trap, X. Wang. The type specimen of <italic><tp:taxon-name><tp:taxon-name-part taxon-name-part-type="genus" reg="Parachironomus">Parachironomus</tp:taxon-name-part> <tp:taxon-name-part taxon-name-part-type="species" reg="inafegeus">inafegeus</tp:taxon-name-part></tp:taxon-name></italic> Sasa, Kitami &amp; Suzuki. Holotype, ♂ (No. 398: 65), on the shore of lake Inawashiro, insect net, 8.vi.2000.</p></tp:treatment-sec><tp:treatment-sec sec-type="description" id="SECID0E1HAE"><title>Diagnostic characters.</title><p>Thorax yellowish brown with white stripes; anal point parallel-sided, slender; anal tergite bands “V”-shaped, not fused in the middle; superior volsella crescent-like; inferior volsella tuberculate with two small protuberances, bearing two strong apical setae, free of microtrichia.</p></tp:treatment-sec><tp:treatment-sec sec-type="distribution" id="SECID0E6HAE"><title>Distribution.</title><p>China (Fujian Province); Russian Far East; Japan; Europe.</p></tp:treatment-sec><tp:treatment-sec sec-type="remarks" id="SECID0EEIAE"><title>Remarks.</title><p>The holotype specimen of <italic><tp:taxon-name><tp:taxon-name-part taxon-name-part-type="genus" reg="Parachironomus">Parachironomus</tp:taxon-name-part> <tp:taxon-name-part taxon-name-part-type="species" reg="inafegeus">inafegeus</tp:taxon-name-part></tp:taxon-name></italic> Sasa, Kitami &amp; Suzuki, 2001 mainly agrees with the description of <italic><tp:taxon-name><tp:taxon-name-part taxon-name-part-type="genus" reg="Cryptochironomus">Cryptochironomus</tp:taxon-name-part> <tp:taxon-name-part taxon-name-part-type="species" reg="albofasciatus">albofasciatus</tp:taxon-name-part></tp:taxon-name></italic> (Staeger, 1839) by Goetghebuer (1937–195: 38, fig. 116), especially the characters of anal point, superior and inferior volsella, and gonostylus. Consequently, it must be considered a junior synonym of <italic><tp:taxon-name><tp:taxon-name-part taxon-name-part-type="genus" reg="Cryptochironomus">Cryptochironomus</tp:taxon-name-part> <tp:taxon-name-part taxon-name-part-type="species" reg="albofasciatus">albofasciatus</tp:taxon-name-part></tp:taxon-name></italic> (Staeger, 1839). See also the species illustration in <xref ref-type="bibr" rid="B47">Yan et al. (2016</xref>: 487, fig 1.).</p></tp:treatment-sec><ref-list><ref id="B43"><mixed-citation xmlns:xlink="http://www.w3.org/1999/xlink" xlink:type="simple">
          <person-group><name name-style="western"><surname>Staeger</surname><given-names>C</given-names></name></person-group> (<year>1839</year>) <article-title>Systematisk fortegnelser over de i Danmark hidtil fundne <tp:taxon-name><tp:taxon-name-part taxon-name-part-type="order">Diptera</tp:taxon-name-part></tp:taxon-name>.</article-title> <source>Naturhistorisk Tidsskrift</source> <volume>2</volume>: <fpage>549</fpage>–<lpage>600</lpage>.</mixed-citation></ref><ref id="B9"><mixed-citation xmlns:xlink="http://www.w3.org/1999/xlink" xlink:type="simple">
          <person-group><name name-style="western"><surname>Goetghebuer</surname><given-names>M</given-names></name></person-group> (<year>1937–1954</year>) <tp:taxon-name><tp:taxon-name-part taxon-name-part-type="subfamily">Tendipedidae</tp:taxon-name-part></tp:taxon-name> (<tp:taxon-name><tp:taxon-name-part taxon-name-part-type="family">Chironomidae</tp:taxon-name-part></tp:taxon-name>). b. Subfamilie <tp:taxon-name><tp:taxon-name-part taxon-name-part-type="subfamily">Tendipedinae</tp:taxon-name-part></tp:taxon-name> (<tp:taxon-name><tp:taxon-name-part taxon-name-part-type="subfamily">Chironominae</tp:taxon-name-part></tp:taxon-name>). A. Die Imagines. In: Lindner E (Ed.) Die Fliegen der Palaearktischen Region 3 (13c): 1–138.</mixed-citation></ref><ref id="B18"><mixed-citation xmlns:xlink="http://www.w3.org/1999/xlink" xlink:type="simple">
          <person-group><name name-style="western"><surname>Reiss</surname><given-names>F</given-names></name></person-group> (<year>1968</year>) <article-title>Ökologische und systematische Untersuchungen an Chironomiden (<tp:taxon-name><tp:taxon-name-part taxon-name-part-type="order">Diptera</tp:taxon-name-part></tp:taxon-name>) des Bodensees. Ein Beitrag zur lakustrischen Chironomidenfauna des nördlichen Alpenvorlandes.</article-title> <source>Archiv für Hydrobiologie</source> <volume>64</volume>(<issue>2</issue>): <fpage>176</fpage>–<lpage>323</lpage>.</mixed-citation></ref><ref id="B16"><mixed-citation xmlns:xlink="http://www.w3.org/1999/xlink" xlink:type="simple">
          <person-group><name name-style="western"><surname>Pinder</surname><given-names>LCV</given-names></name></person-group> (<year>1978</year>) <source>A key to adult males of British <tp:taxon-name><tp:taxon-name-part taxon-name-part-type="family">Chironomidae</tp:taxon-name-part></tp:taxon-name> the non-biting midges. Volumes 1 &amp; 2.</source> <publisher-name>Freshwater Biological Association Scientific Publication</publisher-name>, <publisher-loc>Ambleside, Vol 1, 240 pp, Vol 2</publisher-loc>, <size units="page">168 pp</size>.</mixed-citation></ref><ref id="B21"><mixed-citation xmlns:xlink="http://www.w3.org/1999/xlink" xlink:type="simple">
          <person-group><name name-style="western"><surname>Sasa</surname><given-names>M</given-names></name><name name-style="western"><surname>Kawai</surname><given-names>K</given-names></name></person-group> (<year>1987</year>) Studies on the chironomid midges of Lake Biwa (<tp:taxon-name><tp:taxon-name-part taxon-name-part-type="order">Diptera</tp:taxon-name-part></tp:taxon-name>, <tp:taxon-name><tp:taxon-name-part taxon-name-part-type="family">Chironomidae</tp:taxon-name-part></tp:taxon-name>). Lake Biwa Study Monograph, 3. Lake Biwa Research Institute Ohtsu, 1–119.</mixed-citation></ref><ref id="B26"><mixed-citation xmlns:xlink="http://www.w3.org/1999/xlink" xlink:type="simple">
          <person-group><name name-style="western"><surname>Sasa</surname><given-names>M</given-names></name></person-group> (<year>1988</year>) <article-title>Studies on the chironomid midges collected from lakes and streams in the southern region of Hokkaido, Japan.</article-title> <source>Research Report from the National Institute for Environmental Studies</source> <volume>121</volume>: <fpage>8</fpage>–<lpage>76</lpage>.</mixed-citation></ref><ref id="B27"><mixed-citation xmlns:xlink="http://www.w3.org/1999/xlink" xlink:type="simple">
          <person-group><name name-style="western"><surname>Sasa</surname><given-names>M</given-names></name></person-group> (<year>1989</year>) Chironomid midges of some rivers in western Japan. Part 6: Chironomid species collected at the side of Lake Shinjiko (Shimane). Some characteristics of Nature Conservation within the chief rivers in Toyama Prefecture (The Upper Reach of Shou River). Toyama Prefectural Environmental Pollution Research Center, 27–110.</mixed-citation></ref><ref id="B28"><mixed-citation xmlns:xlink="http://www.w3.org/1999/xlink" xlink:type="simple">
          <person-group><name name-style="western"><surname>Sasa</surname><given-names>M</given-names></name></person-group> (<year>1990</year>) <article-title>Studies on the chironomid midges (<tp:taxon-name><tp:taxon-name-part taxon-name-part-type="order">Diptera</tp:taxon-name-part></tp:taxon-name>, <tp:taxon-name><tp:taxon-name-part taxon-name-part-type="family">Chironomidae</tp:taxon-name-part></tp:taxon-name>) of the Nansei Islands, Southern Japan.</article-title> <source>Japanese Journal of Experimental Medicine</source> <volume>60</volume>: <fpage>111</fpage>–<lpage>165</lpage>.</mixed-citation></ref><ref id="B29"><mixed-citation xmlns:xlink="http://www.w3.org/1999/xlink" xlink:type="simple">
          <person-group><name name-style="western"><surname>Sasa</surname><given-names>M</given-names></name></person-group> (<year>1991</year>) <source>Studies on the <tp:taxon-name><tp:taxon-name-part taxon-name-part-type="genus">Chironomus</tp:taxon-name-part></tp:taxon-name> of the Lake Nojiri area, Nagano.</source> <publisher-name>Some Characteristics of Nature Conservation within the Chief Rivers in Toyama Prefecture (The Upper Reach of Jyoganji River</publisher-name>, <publisher-loc>Hayatsuki River and Katakai River). Toyama Prefectural Environmental Pollution Research Center</publisher-loc>, <size units="page">155 pp</size>.</mixed-citation></ref><ref id="B34"><mixed-citation xmlns:xlink="http://www.w3.org/1999/xlink" xlink:type="simple">
          <person-group><name name-style="western"><surname>Sasa</surname><given-names>M</given-names></name><name name-style="western"><surname>Okazawa</surname><given-names>T</given-names></name></person-group> (<year>1991</year>) Some characteristics of Nature Conservation within the chief rivers in Toyama Prefecture (The upper reach of Jyonganji River, Hayatsuki River and Katakai River). Toyama Prefectural Environmental Pollution Research Center, 142 pp.</mixed-citation></ref><ref id="B35"><mixed-citation xmlns:xlink="http://www.w3.org/1999/xlink" xlink:type="simple">
          <person-group><name name-style="western"><surname>Sasa</surname><given-names>M</given-names></name><name name-style="western"><surname>Kitami</surname><given-names>K</given-names></name><name name-style="western"><surname>Suzuki</surname><given-names>H</given-names></name></person-group> (<year>1999</year>) Studies on the chironomid midges collected with light traps and by sweeping on the shore of Lake Inawashiro, Fukishima Prefecture. The Dr. Noguchi Memorial Hall, pp 37.</mixed-citation></ref><ref id="B15"><mixed-citation xmlns:xlink="http://www.w3.org/1999/xlink" xlink:type="simple">
          <person-group><name name-style="western"><surname>Makarchenko</surname><given-names>EA</given-names></name><name name-style="western"><surname>Makarchenko</surname><given-names>MA</given-names></name><name name-style="western"><surname>Zorina</surname><given-names>OV</given-names></name><name name-style="western"><surname>Sergeeva</surname><given-names>IV</given-names></name></person-group> (<year>2005</year>) Preliminary data on fauna and taxonomy of chironomids (<tp:taxon-name><tp:taxon-name-part taxon-name-part-type="order">Diptera</tp:taxon-name-part></tp:taxon-name>, <tp:taxon-name><tp:taxon-name-part taxon-name-part-type="family">Chironomidae</tp:taxon-name-part></tp:taxon-name>) of the Russian Far East. Vladimir Ya. Levanidov’s Biennial Memorial Meetings, Vol. 3. Dal’nauka, Vladivostok, 394–420.</mixed-citation></ref><ref id="B47"><mixed-citation xmlns:xlink="http://www.w3.org/1999/xlink" xlink:type="simple">
          <person-group><name name-style="western"><surname>Yan</surname><given-names>C</given-names></name><name name-style="western"><surname>Zhao</surname><given-names>G</given-names></name><name name-style="western"><surname>Liu</surname><given-names>T</given-names></name><name name-style="western"><surname>Guo</surname><given-names>Q</given-names></name><name name-style="western"><surname>Hou</surname><given-names>Z</given-names></name><name name-style="western"><surname>Wang</surname><given-names>X</given-names></name><name name-style="western"><surname>Pan</surname><given-names>B</given-names></name></person-group> (<year>2016</year>) <article-title>A new record and two new species of <italic><tp:taxon-name><tp:taxon-name-part taxon-name-part-type="genus">Cryptochironomus</tp:taxon-name-part></tp:taxon-name></italic> Kieffer, 1918 from China (<tp:taxon-name><tp:taxon-name-part taxon-name-part-type="order">Diptera</tp:taxon-name-part></tp:taxon-name>, <tp:taxon-name><tp:taxon-name-part taxon-name-part-type="family">Chironomidae</tp:taxon-name-part></tp:taxon-name>).</article-title> <source>Zootaxa</source> <volume>4208</volume>(<issue>5</issue>): <fpage>485</fpage>–<lpage>493</lpage> <ext-link xlink:type="simple" ext-link-type="doi" xlink:href="10.11646/zootaxa.4208.5.6">https://doi.org/10.11646/zootaxa.4208.5.6</ext-link>.</mixed-citation></ref></ref-list></tp:taxon-treatment>
