# Supplementary material for: A review of the Japanese Cryptochironomus Kieffer, 1918 (Diptera, Chironomidae)
Source: Zookeys. 2018 Jul 5;(771):139–55. doi: 10.3897/zookeys.771.24220 (PMC6043619; doi:10.3897/zookeys.771.24220)
Supplement: XML Treatment for Cryptochironomus hentonensis [file zookeys.771.24220-treatment2.xml]

<!DOCTYPE tp:taxon-treatment
  PUBLIC "-//TaxonX//DTD Taxonomic Treatment Publishing DTD v0 20100105//EN" "tax-treatment-NSO.dtd">
<tp:taxon-treatment xmlns:tp="http://www.plazi.org/taxpub"><tp:treatment-meta><kwd-group><label>Taxon classification</label><kwd><named-content xmlns:xlink="http://www.w3.org/1999/xlink" content-type="kingdom">Animalia</named-content></kwd><kwd><named-content xmlns:xlink="http://www.w3.org/1999/xlink" content-type="order">Diptera</named-content></kwd><kwd><named-content xmlns:xlink="http://www.w3.org/1999/xlink" content-type="family">Chironomidae</named-content></kwd></kwd-group><mixed-citation publication-type="journal"><person-group><name><surname>Yan</surname><given-names>Chuncai</given-names></name><name><surname>Liu</surname><given-names>Ting</given-names></name><name><surname>Cao</surname><given-names>Wei</given-names></name><name><surname>Zhao</surname><given-names>Guangjun</given-names></name><name><surname>Liu</surname><given-names>Wenbin</given-names></name></person-group><article-title>A review of the Japanese <italic><tp:taxon-name><tp:taxon-name-part taxon-name-part-type="genus" reg="Cryptochironomus">Cryptochironomus</tp:taxon-name-part></tp:taxon-name></italic> Kieffer, 1918 (<tp:taxon-name><tp:taxon-name-part taxon-name-part-type="order">Diptera</tp:taxon-name-part></tp:taxon-name>, <tp:taxon-name><tp:taxon-name-part taxon-name-part-type="family">Chironomidae</tp:taxon-name-part></tp:taxon-name>)</article-title><source>Zookeys</source><day>5</day><month>7</month><year>2018</year><volume>2018</volume><issue>771</issue><fpage>139</fpage><lpage>155</lpage><pub-id pub-id-type="doi">10.3897/zookeys.771.24220</pub-id></mixed-citation></tp:treatment-meta><tp:nomenclature><tp:taxon-name>
            <tp:taxon-name-part taxon-name-part-type="genus" reg="Cryptochironomus">Cryptochironomus</tp:taxon-name-part>
            <tp:taxon-name-part taxon-name-part-type="species" reg="hentonensis">hentonensis</tp:taxon-name-part>
          </tp:taxon-name><tp:taxon-authority>Hasegawa &amp; Sasa, 1987</tp:taxon-authority><tp:nomenclature-citation-list><tp:nomenclature-citation><tp:taxon-name>
                <tp:taxon-name-part taxon-name-part-type="genus" reg="Cryptochironomus">Cryptochironomus</tp:taxon-name-part> <tp:taxon-name-part taxon-name-part-type="species" reg="hentonensis">hentonensis</tp:taxon-name-part></tp:taxon-name><comment>Hasegawa &amp; Sasa, 1987: 290; <xref ref-type="bibr" rid="B21">Sasa and Kawai 1987</xref>: 63; <xref ref-type="bibr" rid="B22">Sasa and Kikuchi 1995</xref>: 99; <xref ref-type="bibr" rid="B31">Sasa 1998</xref>: 28; <xref ref-type="bibr" rid="B15">Makarchenko et al. 2005</xref>: 409.</comment></tp:nomenclature-citation></tp:nomenclature-citation-list></tp:nomenclature><tp:treatment-sec sec-type="material" id="SECID0EQLAE"><title>Material examined.</title><p>Japan. The type specimen of <italic><tp:taxon-name><tp:taxon-name-part taxon-name-part-type="genus" reg="Cryptochironomus">Cryptochironomus</tp:taxon-name-part> <tp:taxon-name-part taxon-name-part-type="species" reg="hentonensis">hentonensis</tp:taxon-name-part></tp:taxon-name></italic> Hasegawa &amp; Sasa. Holotype, ♂ (No. 64: 91), on the bank of Eel pond at Hentona, Okinawa, in the Ryukyu Islands, southern Japan. 2.xii.1982.</p><!--PageBreak--></tp:treatment-sec><tp:treatment-sec sec-type="description" id="SECID0ECMAE"><title>Diagnostic characters.</title><p>
            <abbrev xmlns:xlink="http://www.w3.org/1999/xlink" xlink:title="antennal ratio" id="ABBRID0EIMAE" xlink:type="simple">AR</abbrev> 3.03; frontal tubercles present; anal point long and tapering, lateral setae and microtrichia absent; superior volsella thumb-like, inferior volsella finger-shaped.</p></tp:treatment-sec><tp:treatment-sec sec-type="distribution" id="SECID0EMMAE"><title>Distribution.</title><p>Japan; Russian Far East.</p></tp:treatment-sec><ref-list><ref id="B21"><mixed-citation xmlns:xlink="http://www.w3.org/1999/xlink" xlink:type="simple">
          <person-group><name name-style="western"><surname>Sasa</surname><given-names>M</given-names></name><name name-style="western"><surname>Kawai</surname><given-names>K</given-names></name></person-group> (<year>1987</year>) Studies on the chironomid midges of Lake Biwa (<tp:taxon-name><tp:taxon-name-part taxon-name-part-type="order">Diptera</tp:taxon-name-part></tp:taxon-name>, <tp:taxon-name><tp:taxon-name-part taxon-name-part-type="family">Chironomidae</tp:taxon-name-part></tp:taxon-name>). Lake Biwa Study Monograph, 3. Lake Biwa Research Institute Ohtsu, 1–119.</mixed-citation></ref><ref id="B22"><mixed-citation xmlns:xlink="http://www.w3.org/1999/xlink" xlink:type="simple">
          <person-group><name name-style="western"><surname>Sasa</surname><given-names>M</given-names></name><name name-style="western"><surname>Kikuchi</surname><given-names>M</given-names></name></person-group> (<year>1995</year>) <tp:taxon-name><tp:taxon-name-part taxon-name-part-type="family">Chironomidae</tp:taxon-name-part></tp:taxon-name> (<tp:taxon-name><tp:taxon-name-part taxon-name-part-type="order">Diptera</tp:taxon-name-part></tp:taxon-name>) of Japan. University of Tokyo Press, pp 1–333. <ext-link xlink:type="simple" ext-link-type="doi" xlink:href="10.7601/mez.46.255">https://doi.org/10.7601/mez.46.255</ext-link></mixed-citation></ref><ref id="B31"><mixed-citation xmlns:xlink="http://www.w3.org/1999/xlink" xlink:type="simple">
          <person-group><name name-style="western"><surname>Sasa</surname><given-names>M</given-names></name></person-group> (<year>1998</year>) <source><tp:taxon-name><tp:taxon-name-part taxon-name-part-type="family">Chironomidae</tp:taxon-name-part></tp:taxon-name> of Japan. List of species recorded, and supplemental keys for identification.</source> <publisher-name>Research Report Institute of Environmental and Welfare Studies</publisher-name>, <publisher-loc>Sunaba, Kurobe-shi, Japan</publisher-loc>, <size units="page">156 pp</size>.</mixed-citation></ref><ref id="B15"><mixed-citation xmlns:xlink="http://www.w3.org/1999/xlink" xlink:type="simple">
          <person-group><name name-style="western"><surname>Makarchenko</surname><given-names>EA</given-names></name><name name-style="western"><surname>Makarchenko</surname><given-names>MA</given-names></name><name name-style="western"><surname>Zorina</surname><given-names>OV</given-names></name><name name-style="western"><surname>Sergeeva</surname><given-names>IV</given-names></name></person-group> (<year>2005</year>) Preliminary data on fauna and taxonomy of chironomids (<tp:taxon-name><tp:taxon-name-part taxon-name-part-type="order">Diptera</tp:taxon-name-part></tp:taxon-name>, <tp:taxon-name><tp:taxon-name-part taxon-name-part-type="family">Chironomidae</tp:taxon-name-part></tp:taxon-name>) of the Russian Far East. Vladimir Ya. Levanidov’s Biennial Memorial Meetings, Vol. 3. Dal’nauka, Vladivostok, 394–420.</mixed-citation></ref></ref-list></tp:taxon-treatment>
