# Supplementary material for: A review of the Japanese Cryptochironomus Kieffer, 1918 (Diptera, Chironomidae)
Source: Zookeys. 2018 Jul 5;(771):139–55. doi: 10.3897/zookeys.771.24220 (PMC6043619; doi:10.3897/zookeys.771.24220)
Supplement: XML Treatment for Cryptochironomus javae [file zookeys.771.24220-treatment3.xml]

<!DOCTYPE tp:taxon-treatment
  PUBLIC "-//TaxonX//DTD Taxonomic Treatment Publishing DTD v0 20100105//EN" "tax-treatment-NSO.dtd">
<tp:taxon-treatment xmlns:tp="http://www.plazi.org/taxpub"><tp:treatment-meta><kwd-group><label>Taxon classification</label><kwd><named-content xmlns:xlink="http://www.w3.org/1999/xlink" content-type="kingdom">Animalia</named-content></kwd><kwd><named-content xmlns:xlink="http://www.w3.org/1999/xlink" content-type="order">Diptera</named-content></kwd><kwd><named-content xmlns:xlink="http://www.w3.org/1999/xlink" content-type="family">Chironomidae</named-content></kwd></kwd-group><mixed-citation publication-type="journal"><person-group><name><surname>Yan</surname><given-names>Chuncai</given-names></name><name><surname>Liu</surname><given-names>Ting</given-names></name><name><surname>Cao</surname><given-names>Wei</given-names></name><name><surname>Zhao</surname><given-names>Guangjun</given-names></name><name><surname>Liu</surname><given-names>Wenbin</given-names></name></person-group><article-title>A review of the Japanese <italic><tp:taxon-name><tp:taxon-name-part taxon-name-part-type="genus" reg="Cryptochironomus">Cryptochironomus</tp:taxon-name-part></tp:taxon-name></italic> Kieffer, 1918 (<tp:taxon-name><tp:taxon-name-part taxon-name-part-type="order">Diptera</tp:taxon-name-part></tp:taxon-name>, <tp:taxon-name><tp:taxon-name-part taxon-name-part-type="family">Chironomidae</tp:taxon-name-part></tp:taxon-name>)</article-title><source>Zookeys</source><day>5</day><month>7</month><year>2018</year><volume>2018</volume><issue>771</issue><fpage>139</fpage><lpage>155</lpage><pub-id pub-id-type="doi">10.3897/zookeys.771.24220</pub-id></mixed-citation></tp:treatment-meta><tp:nomenclature><tp:taxon-name>
            <tp:taxon-name-part taxon-name-part-type="genus" reg="Cryptochironomus">Cryptochironomus</tp:taxon-name-part>
            <tp:taxon-name-part taxon-name-part-type="species" reg="javae">javae</tp:taxon-name-part>
          </tp:taxon-name><tp:taxon-authority>Kieffer, 1924</tp:taxon-authority><tp:nomenclature-citation-list><tp:nomenclature-citation><tp:taxon-name>
                <tp:taxon-name-part taxon-name-part-type="genus" reg="Cryptochironomus">Cryptochironomus</tp:taxon-name-part> <tp:taxon-name-part taxon-name-part-type="species" reg="javae">javae</tp:taxon-name-part></tp:taxon-name><comment>Kieffer, 1924: 264; <xref ref-type="bibr" rid="B44">Sublette and Sublette 1973</xref>: 403; <xref ref-type="bibr" rid="B20">Sasa and Hasegawa 1983</xref>: 323; <xref ref-type="bibr" rid="B21">Sasa and Kawai 1987</xref>: 61.</comment></tp:nomenclature-citation></tp:nomenclature-citation-list></tp:nomenclature><tp:treatment-sec sec-type="description" id="SECID0EOOAE"><title>Diagnostic characters.</title><p>According to <xref ref-type="bibr" rid="B20">Sasa and Hasegawa (1983</xref>: 323, Fig. <xref ref-type="fig" rid="F3">3K</xref>). Total length 4.84 mm, wing length 2.22 mm. <abbrev xmlns:xlink="http://www.w3.org/1999/xlink" xlink:title="antennal ratio" id="ABBRID0E3OAE" xlink:type="simple">AR</abbrev> 2.44, <abbrev xmlns:xlink="http://www.w3.org/1999/xlink" xlink:title="leg ratio" id="ABBRID0EAPAE" xlink:type="simple">LR</abbrev><sub>1</sub> 1. 89, frontal tubercles present. Mid and hind with two tibial spurs. Anal point short and wide. Superior volsella pad-like, bearing two setae at apex; inferior volsella tuberculate, covered by superior volsella completely, bearing two setae at apex, free microtrichia. Gonostylus wide and short, with almost straight inner margin, rounded apically.</p></tp:treatment-sec><tp:treatment-sec sec-type="distribution" id="SECID0EFPAE"><title>Distribution.</title><p>Japan; Indonesia.</p></tp:treatment-sec><tp:treatment-sec><!--Section generated to contain objects referenced in tp:taxon-treatment.--><fig id="F3" position="float" orientation="portrait"><label>Figure 3.</label><caption><p>Male adult of <italic><tp:taxon-name><tp:taxon-name-part taxon-name-part-type="genus" reg="Cryptochironomus">Cryptochironomus</tp:taxon-name-part> <tp:taxon-name-part taxon-name-part-type="species" reg="tokaraefeus">tokaraefeus</tp:taxon-name-part></tp:taxon-name></italic> (Sasa &amp; Suzuki, 1995), comb. n., male. <bold>A</bold> hypopygium (dorsal view) <bold>B</bold> hypopygium (ventral view)</p></caption><graphic xmlns:xlink="http://www.w3.org/1999/xlink" xlink:href="zookeys-771-139-g003.jpg" position="float" orientation="portrait" xlink:type="simple" id="oo_215288.jpg"/></fig></tp:treatment-sec><ref-list><ref id="B44"><mixed-citation xmlns:xlink="http://www.w3.org/1999/xlink" xlink:type="simple">
          <person-group><name name-style="western"><surname>Sublette</surname><given-names>JE</given-names></name><name name-style="western"><surname>Sublette</surname><given-names>MS</given-names></name></person-group> (<year>1973</year>) <article-title>Family <tp:taxon-name><tp:taxon-name-part taxon-name-part-type="family">Chironomidae</tp:taxon-name-part></tp:taxon-name>.</article-title> In: <person-group><name name-style="western"><surname>Delfinado</surname><given-names>M</given-names></name><name name-style="western"><surname>Hardy</surname><given-names>ED</given-names></name></person-group> (<role>Eds</role>) <issue-title>Catalogue of the Diptera of the Oriental Region 1.</issue-title> <source>Bishop Museum, Hawaii</source>, <fpage>289</fpage>–<lpage>422</lpage>.</mixed-citation></ref><ref id="B20"><mixed-citation xmlns:xlink="http://www.w3.org/1999/xlink" xlink:type="simple">
          <person-group><name name-style="western"><surname>Sasa</surname><given-names>M</given-names></name><name name-style="western"><surname>Hasegawa</surname><given-names>H</given-names></name></person-group> (<year>1983</year>) <article-title>Chironomid midges of the tribe <tp:taxon-name><tp:taxon-name-part taxon-name-part-type="tribe">Chironomini</tp:taxon-name-part></tp:taxon-name> recovered from swage ditches, eutrophicated ponds and clean streams of the Ryukyu Islands, southern Japan.</article-title> <source>Japanese Journal of Sanitary Zoology</source> <volume>34</volume>: <fpage>305</fpage>–<lpage>341</lpage>. <ext-link xlink:type="simple" ext-link-type="doi" xlink:href="10.7601/mez.34.305">https://doi.org/10.7601/mez.34.305</ext-link></mixed-citation></ref><ref id="B21"><mixed-citation xmlns:xlink="http://www.w3.org/1999/xlink" xlink:type="simple">
          <person-group><name name-style="western"><surname>Sasa</surname><given-names>M</given-names></name><name name-style="western"><surname>Kawai</surname><given-names>K</given-names></name></person-group> (<year>1987</year>) Studies on the chironomid midges of Lake Biwa (<tp:taxon-name><tp:taxon-name-part taxon-name-part-type="order">Diptera</tp:taxon-name-part></tp:taxon-name>, <tp:taxon-name><tp:taxon-name-part taxon-name-part-type="family">Chironomidae</tp:taxon-name-part></tp:taxon-name>). Lake Biwa Study Monograph, 3. Lake Biwa Research Institute Ohtsu, 1–119.</mixed-citation></ref></ref-list></tp:taxon-treatment>
