# Supplementary material for: A review of the Japanese Cryptochironomus Kieffer, 1918 (Diptera, Chironomidae)
Source: Zookeys. 2018 Jul 5;(771):139–55. doi: 10.3897/zookeys.771.24220 (PMC6043619; doi:10.3897/zookeys.771.24220)
Supplement: XML Treatment for Cryptochironomus misumaiprimus [file zookeys.771.24220-treatment5.xml]

<!DOCTYPE tp:taxon-treatment
  PUBLIC "-//TaxonX//DTD Taxonomic Treatment Publishing DTD v0 20100105//EN" "tax-treatment-NSO.dtd">
<tp:taxon-treatment xmlns:tp="http://www.plazi.org/taxpub"><tp:treatment-meta><kwd-group><label>Taxon classification</label><kwd><named-content xmlns:xlink="http://www.w3.org/1999/xlink" content-type="kingdom">Animalia</named-content></kwd><kwd><named-content xmlns:xlink="http://www.w3.org/1999/xlink" content-type="order">Diptera</named-content></kwd><kwd><named-content xmlns:xlink="http://www.w3.org/1999/xlink" content-type="family">Chironomidae</named-content></kwd></kwd-group><mixed-citation publication-type="journal"><person-group><name><surname>Yan</surname><given-names>Chuncai</given-names></name><name><surname>Liu</surname><given-names>Ting</given-names></name><name><surname>Cao</surname><given-names>Wei</given-names></name><name><surname>Zhao</surname><given-names>Guangjun</given-names></name><name><surname>Liu</surname><given-names>Wenbin</given-names></name></person-group><article-title>A review of the Japanese <italic><tp:taxon-name><tp:taxon-name-part taxon-name-part-type="genus" reg="Cryptochironomus">Cryptochironomus</tp:taxon-name-part></tp:taxon-name></italic> Kieffer, 1918 (<tp:taxon-name><tp:taxon-name-part taxon-name-part-type="order">Diptera</tp:taxon-name-part></tp:taxon-name>, <tp:taxon-name><tp:taxon-name-part taxon-name-part-type="family">Chironomidae</tp:taxon-name-part></tp:taxon-name>)</article-title><source>Zookeys</source><day>5</day><month>7</month><year>2018</year><volume>2018</volume><issue>771</issue><fpage>139</fpage><lpage>155</lpage><pub-id pub-id-type="doi">10.3897/zookeys.771.24220</pub-id></mixed-citation></tp:treatment-meta><tp:nomenclature><tp:taxon-name>
            <tp:taxon-name-part taxon-name-part-type="genus" reg="Cryptochironomus">Cryptochironomus</tp:taxon-name-part>
            <tp:taxon-name-part taxon-name-part-type="species" reg="misumaiprimus">misumaiprimus</tp:taxon-name-part>
          </tp:taxon-name><tp:taxon-authority>(Sasa &amp; Suzuki, 1998)</tp:taxon-authority><tp:taxon-status xmlns:xlink="http://www.w3.org/1999/xlink" xlink:type="simple">comb. n.</tp:taxon-status><xref ref-type="fig" rid="F1">Figure 1</xref><tp:nomenclature-citation-list><tp:nomenclature-citation><tp:taxon-name>
                <tp:taxon-name-part taxon-name-part-type="genus" reg="Paracladopelma">Paracladopelma</tp:taxon-name-part> <tp:taxon-name-part taxon-name-part-type="species" reg="misumaiprima">misumaiprima</tp:taxon-name-part></tp:taxon-name><comment>Sasa &amp; Suzuki, 1998: 18.</comment></tp:nomenclature-citation></tp:nomenclature-citation-list></tp:nomenclature><tp:treatment-sec sec-type="material" id="SECID0E6SAE"><title>Material examined.</title><p>Japan. Holotype, ♂ (No. 348: 30), at Misumai, Hokkaido, 6. ix. 1997, sweep net.</p></tp:treatment-sec><tp:treatment-sec sec-type="description" id="SECID0EETAE"><title>Diagnostic characters.</title><p>
            <abbrev xmlns:xlink="http://www.w3.org/1999/xlink" xlink:title="antennal ratio" id="ABBRID0EKTAE" xlink:type="simple">AR</abbrev> 2.84. <abbrev xmlns:xlink="http://www.w3.org/1999/xlink" xlink:title="leg ratio" id="ABBRID0EOTAE" xlink:type="simple">LR</abbrev><sub>1</sub> 1.48. Anal point linear and distinctly parallel-sided, slender. Anal tergite bands “wide Y”-shaped. Superior volsella broadly semicircular; inferior volsella finger-shaped, slender at base, swelling at apex, bearing two setae, free microtrichia. Gonostylus tapering to the apex.</p></tp:treatment-sec><tp:treatment-sec sec-type="description" id="SECID0ETTAE"><title>Description.</title><p>
            <bold>Male imago</bold> (n = 1).</p><p>Total length 5.45 mm; wing length 2.60 mm; total length / wing length 2.10; wing length / length of profemur 2.08.</p><p>
            <italic>Coloration</italic>. Thorax yellow-white, with yellow-brown spots. Femora of front legs yellow-brown, tibia and tarsi dark brown; femora, tibiae and tarsi I of mid and hind legs yellow-brown, tarsi II–V dark brown. Abdomen yellow-brown, hypopygium dark brown.</p><p>
            <italic>Head.</italic> <abbrev xmlns:xlink="http://www.w3.org/1999/xlink" xlink:title="antennal ratio" id="ABBRID0EEUAE" xlink:type="simple">AR</abbrev>: 2.84. Ultimate flagellomere 1080 μm; frontal tubercles present but unclear. Temporal setae 24, including ten inner verticals, six outer verticals, and eight postorbitals. Clypeus with 16 setae; palpomere lengths (µm): 48; 63; 245; 208; 260. Palp segment 5<sup>th</sup>/3<sup>rd</sup>: 1.06.</p><p>
            <italic>Thorax</italic>. Antepronotals unclear; acrostichals nine; dorsocentrals 16; prealars six. Scutellum with 24 setae.</p><p>
            <italic>Wing</italic>. <abbrev xmlns:xlink="http://www.w3.org/1999/xlink" xlink:title="ratio of length of Cu: length of M" id="ABBRID0EUUAE" xlink:type="simple">VR</abbrev>: 1.10. R with 22 setae. R<sub>1</sub> with 21 setae. R<sub>4+5</sub> with 37 setae. Brachiolum with three setae. Squama with nine setae.</p><p>
            <italic>Legs</italic>. Front tibia with three subapical setae, 185 μm and 188 μm, the other lost. Mid legs with two spurs, 30 mm and 33 mm; tibial comb with 52 teeth, 14 mm long. Spurs of hind tibia 30 mm and 33 mm long, tibial comb with 62 teeth, 15 mm long. The sensilla chaetica of tarsus I of mid leg and metapedes were not distinguishable. Lengths (in µm) and proportions of thoracic legs as in Table <xref ref-type="table" rid="T1">1</xref>.</p><table-wrap id="T1" position="float" orientation="portrait"><label>Table 1.</label><caption><p>Male adult of <italic><tp:taxon-name><tp:taxon-name-part taxon-name-part-type="genus" reg="Cryptochironomus">Cryptochironomus</tp:taxon-name-part> <tp:taxon-name-part taxon-name-part-type="species" reg="misumaiprimus">misumaiprimus</tp:taxon-name-part></tp:taxon-name></italic> (Sasa &amp; Suzuki, 1998), comb. n. Length (µm) and proportions of legs.</p></caption><table id="TID0ETEAE" rules="all"><tbody><tr><th rowspan="1" colspan="1"/><th rowspan="1" colspan="1">
                    <abbrev xmlns:xlink="http://www.w3.org/1999/xlink" xlink:title="femur" id="ABBRID0EEWAE" xlink:type="simple">fe</abbrev>
                  </th><th rowspan="1" colspan="1">ti</th><th rowspan="1" colspan="1">ta<sub>1</sub></th><th rowspan="1" colspan="1">ta<sub>2</sub></th><th rowspan="1" colspan="1">ta<sub>3</sub></th><th rowspan="1" colspan="1">ta<sub>4</sub></th><th rowspan="1" colspan="1">ta<sub>5</sub></th><th rowspan="1" colspan="1">
                    <abbrev xmlns:xlink="http://www.w3.org/1999/xlink" xlink:title="leg ratio" id="ABBRID0EIXAE" xlink:type="simple">LR</abbrev>
                  </th></tr><tr><td rowspan="1" colspan="1">p<sub>1</sub></td><td rowspan="1" colspan="1">1250</td><td rowspan="1" colspan="1">1000</td><td rowspan="1" colspan="1">1475</td><td rowspan="1" colspan="1">710<break/> 0</td><td rowspan="1" colspan="1">630</td><td rowspan="1" colspan="1">540</td><td rowspan="1" colspan="1">230</td><td rowspan="1" colspan="1">1. 48</td></tr><tr><td rowspan="1" colspan="1">p<sub>2</sub></td><td rowspan="1" colspan="1">1150</td><td rowspan="1" colspan="1">1025</td><td rowspan="1" colspan="1">700</td><td rowspan="1" colspan="1">310</td><td rowspan="1" colspan="1">250</td><td rowspan="1" colspan="1">140</td><td rowspan="1" colspan="1">100</td><td rowspan="1" colspan="1">0. 68</td></tr><tr><td rowspan="1" colspan="1">p<sub>3</sub></td><td rowspan="1" colspan="1">1250</td><td rowspan="1" colspan="1">1375</td><td rowspan="1" colspan="1">920</td><td rowspan="1" colspan="1">460</td><td rowspan="1" colspan="1">370</td><td rowspan="1" colspan="1">220</td><td rowspan="1" colspan="1">120</td><td rowspan="1" colspan="1">0. 67</td></tr></tbody></table></table-wrap><p>
            <italic>Hypopygium</italic> (Fig. <xref ref-type="fig" rid="F1">1</xref>). Tergite IX with 11-13 setae placed dorsally and ventrally on each side of the base of anal point. Laterosternite IX with three lateral setae. Anal point parallel-sided, slender, lateral setae and microtrichia absent. Anal tergite bands “Y”-shaped. Phallapodeme 125 mm long. Transverse sternapodeme 80 mm long. Superior volsella semicircular, bearing five strong setae at apex, covered with microtrichia. Inferior volsella finger-shaped, swelling at apex, bearing two setae at apex, free microtrichia. Gonocoxite 140 mm long, bearing six strong setae along inner margin. Gonostylus 175 mm long, widest at base, curved slightly at 1/3 distance from base, tapered to the apex, bearing seven short setae along inner margin and one seta at apex. <abbrev xmlns:xlink="http://www.w3.org/1999/xlink" xlink:title="hypopygium ratio" id="ABBRID0ER1AE" xlink:type="simple">HR</abbrev>: 0.89; <abbrev xmlns:xlink="http://www.w3.org/1999/xlink" xlink:title="hypopygium value" id="ABBRID0EV1AE" xlink:type="simple">HV</abbrev>: 3.11.</p><fig id="F1" position="float" orientation="portrait"><label>Figure 1.</label><caption><p>Male adult of <italic><tp:taxon-name><tp:taxon-name-part taxon-name-part-type="genus" reg="Cryptochironomus">Cryptochironomus</tp:taxon-name-part> <tp:taxon-name-part taxon-name-part-type="species" reg="misumaiprimus">misumaiprimus</tp:taxon-name-part></tp:taxon-name></italic> (Sasa &amp; Suzuki, 1998), comb. n., male. <bold>A</bold> hypopygium (dorsal view) <bold>B</bold> hypopygium (ventral view).</p></caption><graphic xmlns:xlink="http://www.w3.org/1999/xlink" xlink:href="zookeys-771-139-g001.jpg" position="float" orientation="portrait" xlink:type="simple" id="oo_215286.jpg"/></fig></tp:treatment-sec><tp:treatment-sec sec-type="distribution" id="SECID0EV2AE"><title>Distribution.</title><p>Japan.</p></tp:treatment-sec><tp:treatment-sec sec-type="remarks" id="SECID0E12AE"><title>Remarks.</title><p>The characters of frontal tubercles, superior and inferior volsella, and gonostylus of this species followed the generic character of the genus <italic><tp:taxon-name><tp:taxon-name-part taxon-name-part-type="genus" reg="Cryptochironomus">Cryptochironomus</tp:taxon-name-part></tp:taxon-name></italic> emended by <xref ref-type="bibr" rid="B4">Cranston et al. (1989)</xref>. The small frontal tubercles and “Y”-shaped anal tergite bands separate this species from other members of the genus.</p></tp:treatment-sec><ref-list><ref id="B4"><mixed-citation xmlns:xlink="http://www.w3.org/1999/xlink" xlink:type="simple">
          <person-group><name name-style="western"><surname>Cranston</surname><given-names>PS</given-names></name><name name-style="western"><surname>Dillon</surname><given-names>ME</given-names></name><name name-style="western"><surname>Pinder</surname><given-names>LCV</given-names></name><name name-style="western"><surname>Reiss</surname><given-names>F</given-names></name></person-group> (<year>1989</year>) <article-title>The adult males of <tp:taxon-name><tp:taxon-name-part taxon-name-part-type="subfamily">Chironominae</tp:taxon-name-part></tp:taxon-name> (<tp:taxon-name><tp:taxon-name-part taxon-name-part-type="order">Diptera</tp:taxon-name-part></tp:taxon-name>: <tp:taxon-name><tp:taxon-name-part taxon-name-part-type="family">Chironomidae</tp:taxon-name-part></tp:taxon-name>) of the Holarctic region – Keys and diagnoses.</article-title> In: <person-group><name name-style="western"><surname>Wiederholm</surname><given-names>T</given-names></name></person-group> (<role>Ed.</role>) <issue-title>Chironomidae of the Holarctic region – Keys and diagnoses – Part 3 – Adult males. Entomologica Scandinavica Suppl.</issue-title> <volume>34</volume>: <fpage>353</fpage>–<lpage>502</lpage>.</mixed-citation></ref></ref-list></tp:taxon-treatment>
