# Supplementary material for: A review of the Japanese Cryptochironomus Kieffer, 1918 (Diptera, Chironomidae)
Source: Zookeys. 2018 Jul 5;(771):139–55. doi: 10.3897/zookeys.771.24220 (PMC6043619; doi:10.3897/zookeys.771.24220)
Supplement: XML Treatment for Cryptochironomus rostratus [file zookeys.771.24220-treatment6.xml]

<!DOCTYPE tp:taxon-treatment
  PUBLIC "-//TaxonX//DTD Taxonomic Treatment Publishing DTD v0 20100105//EN" "tax-treatment-NSO.dtd">
<tp:taxon-treatment xmlns:tp="http://www.plazi.org/taxpub"><tp:treatment-meta><kwd-group><label>Taxon classification</label><kwd><named-content xmlns:xlink="http://www.w3.org/1999/xlink" content-type="kingdom">Animalia</named-content></kwd><kwd><named-content xmlns:xlink="http://www.w3.org/1999/xlink" content-type="order">Diptera</named-content></kwd><kwd><named-content xmlns:xlink="http://www.w3.org/1999/xlink" content-type="family">Chironomidae</named-content></kwd></kwd-group><mixed-citation publication-type="journal"><person-group><name><surname>Yan</surname><given-names>Chuncai</given-names></name><name><surname>Liu</surname><given-names>Ting</given-names></name><name><surname>Cao</surname><given-names>Wei</given-names></name><name><surname>Zhao</surname><given-names>Guangjun</given-names></name><name><surname>Liu</surname><given-names>Wenbin</given-names></name></person-group><article-title>A review of the Japanese <italic><tp:taxon-name><tp:taxon-name-part taxon-name-part-type="genus" reg="Cryptochironomus">Cryptochironomus</tp:taxon-name-part></tp:taxon-name></italic> Kieffer, 1918 (<tp:taxon-name><tp:taxon-name-part taxon-name-part-type="order">Diptera</tp:taxon-name-part></tp:taxon-name>, <tp:taxon-name><tp:taxon-name-part taxon-name-part-type="family">Chironomidae</tp:taxon-name-part></tp:taxon-name>)</article-title><source>Zookeys</source><day>5</day><month>7</month><year>2018</year><volume>2018</volume><issue>771</issue><fpage>139</fpage><lpage>155</lpage><pub-id pub-id-type="doi">10.3897/zookeys.771.24220</pub-id></mixed-citation></tp:treatment-meta><tp:nomenclature><tp:taxon-name>
            <tp:taxon-name-part taxon-name-part-type="genus" reg="Cryptochironomus">Cryptochironomus</tp:taxon-name-part>
            <tp:taxon-name-part taxon-name-part-type="species" reg="rostratus">rostratus</tp:taxon-name-part>
          </tp:taxon-name><tp:taxon-authority>(Kieffer, 1921)</tp:taxon-authority><xref ref-type="fig" rid="F2">Figure 2</xref><!--PageBreak--><tp:nomenclature-citation-list><tp:nomenclature-citation><tp:taxon-name>
                <tp:taxon-name-part taxon-name-part-type="genus" reg="Chironomus">Chironomus</tp:taxon-name-part> <tp:taxon-name-part taxon-name-part-type="species" reg="rostratus">rostratus</tp:taxon-name-part></tp:taxon-name><comment>Kieffer, 1921: 67.</comment></tp:nomenclature-citation><tp:nomenclature-citation><tp:taxon-name>
                <tp:taxon-name-part taxon-name-part-type="genus" reg="Chironomus">Chironomus</tp:taxon-name-part> (<tp:taxon-name-part taxon-name-part-type="subgenus" reg="Chironomus">Chironomus</tp:taxon-name-part>) <tp:taxon-name-part taxon-name-part-type="species" reg="rostratus">rostratus</tp:taxon-name-part></tp:taxon-name><comment>: <xref ref-type="bibr" rid="B7">Edwards 1929</xref>: 390.</comment></tp:nomenclature-citation><tp:nomenclature-citation><tp:taxon-name>
                <tp:taxon-name-part taxon-name-part-type="genus" reg="Chironomus">Chironomus</tp:taxon-name-part> (<tp:taxon-name-part taxon-name-part-type="subgenus" reg="Cryptochironomus">Cryptochironomus</tp:taxon-name-part>) <tp:taxon-name-part taxon-name-part-type="species" reg="rostratus">rostratus</tp:taxon-name-part></tp:taxon-name><comment>: <xref ref-type="bibr" rid="B8">Goetghebuer 1928</xref>: 84; <xref ref-type="bibr" rid="B14">Kruseman 1933</xref>: 187.</comment></tp:nomenclature-citation><tp:nomenclature-citation><tp:taxon-name>
                <tp:taxon-name-part taxon-name-part-type="genus" reg="Cryptochironomus">Cryptochironomus</tp:taxon-name-part> <tp:taxon-name-part taxon-name-part-type="species" reg="rostratus">rostratus</tp:taxon-name-part></tp:taxon-name><comment>: <xref ref-type="bibr" rid="B16">Pinder 1978</xref>: 116; <xref ref-type="bibr" rid="B17">Ree and Kim 1981</xref>: 143; <xref ref-type="bibr" rid="B3">Cranston and Judd 1989</xref>: 252; <xref ref-type="bibr" rid="B2">Chaudhuri and Chattopadhyay 1990</xref>: 157; <xref ref-type="bibr" rid="B6">Dutta et al. 1996</xref>: 269; <xref ref-type="bibr" rid="B46">Wang 2000</xref>: 643.</comment></tp:nomenclature-citation><tp:nomenclature-citation><tp:taxon-name>
                <tp:taxon-name-part taxon-name-part-type="genus" reg="Paracladopelma">Paracladopelma</tp:taxon-name-part> <tp:taxon-name-part taxon-name-part-type="species" reg="inaheia">inaheia</tp:taxon-name-part></tp:taxon-name><comment>Sasa, Kitami &amp; Suzuki, 2001: 7 (<bold>syn. n.</bold>).</comment></tp:nomenclature-citation></tp:nomenclature-citation-list></tp:nomenclature><tp:treatment-sec sec-type="material" id="SECID0EEBAG"><title>Material examined.</title><p>Japan: the type specimen of <italic><tp:taxon-name><tp:taxon-name-part taxon-name-part-type="genus" reg="Paracladopelma">Paracladopelma</tp:taxon-name-part> <tp:taxon-name-part taxon-name-part-type="species" reg="inaheia">inaheia</tp:taxon-name-part></tp:taxon-name></italic> Sasa, Kitami &amp; Suzuki, Holotype, ♂ (No. 402: 17), shore of Lake Inawashiro, Japan, 21.viii.2000, light trap.</p><!--PageBreak--></tp:treatment-sec><tp:treatment-sec sec-type="description" id="SECID0EWBAG"><title>Diagnostic characters.</title><p>Thorax with dark brown spots; the posterior margin of tergite IX shoulder-like or slightly cone-like; anal point slender, tapering distally or parallel-sided. Superior volsella crescent-like; inferior volsella tuberculate, bearing 1-3 stout setae, free microtrichia. Anal tergite bands “V” shaped, the junction of gonostylus and gonocoxite distinctly concaved, curved at 1/3 distance from base, apex with a small protrusion, bent inwards and bearing one seta.</p></tp:treatment-sec><tp:treatment-sec sec-type="description" id="SECID0E2BAG"><title>Description.</title><p>
            <bold>Male imago (n = 1)</bold>.</p><p>Total length 5.45 mm; wing length 2.30 mm, total length/wing length 2.37; wing length / length of profemur 2.17.</p><p>
            <italic>Coloration</italic>. Thorax yellow-white, with yellow-brown spots. Femora of front legs yellow-brown, tibiae and tarsomeres dark brown; femora and tibiae of mid and hind legs yellow-brown, tarsi I yellow-brown except for dark yellow-brown at ends, tarsi II–V dark yellow brown. Abdomen yellow-brown, hypopygium dark brown.</p><!--PageBreak--><p>
            <italic>Head</italic>. <abbrev xmlns:xlink="http://www.w3.org/1999/xlink" xlink:title="antennal ratio" id="ABBRID0ENCAG" xlink:type="simple">AR</abbrev>: 2.89. Ultimate flagellomere 1010 μm; little and semi-circular frontal tubercles, diameter 7 μm. Temporal setae 25, including six inner verticals, 12 outer verticals, and seven postorbitals. Clypeus with 17 setae. Palpomere lengths (µm): 45; 65; 220; 212; 230. Palp segment 5<sup>th</sup>/3<sup>rd</sup>. 1.05.</p><p>
            <italic>Thorax</italic>. Antepronotals bare; acrostichals ten; dorsocentrals 14; prealars eight. Scutellum with 32 setae.</p><p>
            <italic>Wing</italic>. <abbrev xmlns:xlink="http://www.w3.org/1999/xlink" xlink:title="ratio of length of Cu: length of M" id="ABBRID0E4CAG" xlink:type="simple">VR</abbrev>: 1.12. R with 24 microtrichia. R<sub>1</sub> with 23. R<sub>4+5</sub> with 22 setae. Brachiolum with three strong setae. Squama with 17 fringed setae.</p><p>
            <italic>Legs</italic>. Front tibia with three subapical setae, 165μm and 168μm, the other lost. Mid legs with two spurs, 30 mm and 35 mm, tibial comb with 44 teeth, 15 mm long. Spurs of hind tibia 35 mm and 37 mm long, tibial comb with 60 teeth, 15 mm long. Tarsus I of mid leg with nine sensilla chaetica, Tarsus I of metapedes leg with six sensilla chaetica. Lengths (in µm) and proportions of thoracic legs as in Table <xref ref-type="table" rid="T2">2</xref>.</p><table-wrap id="T2" position="float" orientation="portrait"><label>Table 2.</label><caption><p>Male adult of <italic><tp:taxon-name><tp:taxon-name-part taxon-name-part-type="genus" reg="Cryptochironomus">Cryptochironomus</tp:taxon-name-part> <tp:taxon-name-part taxon-name-part-type="species" reg="rostratus">rostratus</tp:taxon-name-part></tp:taxon-name></italic> (Kieffer, 1921). Lengths (µm) and proportions of legs.</p></caption><table id="TID0EKRAE" rules="all"><tbody><tr><th rowspan="1" colspan="1"/><th rowspan="1" colspan="1">
                    <abbrev xmlns:xlink="http://www.w3.org/1999/xlink" xlink:title="femur" id="ABBRID0ENEAG" xlink:type="simple">fe</abbrev>
                  </th><th rowspan="1" colspan="1">ti</th><th rowspan="1" colspan="1">ta<sub>1</sub></th><th rowspan="1" colspan="1">ta<sub>2</sub></th><th rowspan="1" colspan="1">ta<sub>3</sub></th><th rowspan="1" colspan="1">ta<sup>4</sup></th><th rowspan="1" colspan="1">ta<sub>5</sub></th><th rowspan="1" colspan="1">
                    <abbrev xmlns:xlink="http://www.w3.org/1999/xlink" xlink:title="leg ratio" id="ABBRID0ERFAG" xlink:type="simple">LR</abbrev>
                  </th></tr><tr><td rowspan="1" colspan="1">p<sub>1</sub></td><td rowspan="1" colspan="1">1060</td><td rowspan="1" colspan="1">825</td><td rowspan="1" colspan="1">1500</td><td rowspan="1" colspan="1">650<break/> 0</td><td rowspan="1" colspan="1">540</td><td rowspan="1" colspan="1">440</td><td rowspan="1" colspan="1">200</td><td rowspan="1" colspan="1">1.82</td></tr><tr><td rowspan="1" colspan="1">p<sub>2</sub></td><td rowspan="1" colspan="1">1020</td><td rowspan="1" colspan="1">910</td><td rowspan="1" colspan="1">630</td><td rowspan="1" colspan="1">300</td><td rowspan="1" colspan="1">220</td><td rowspan="1" colspan="1">120</td><td rowspan="1" colspan="1">100</td><td rowspan="1" colspan="1">0.69</td></tr><tr><td rowspan="1" colspan="1">p<sub>3</sub></td><td rowspan="1" colspan="1">1110</td><td rowspan="1" colspan="1">1200</td><td rowspan="1" colspan="1">860</td><td rowspan="1" colspan="1">450</td><td rowspan="1" colspan="1">350</td><td rowspan="1" colspan="1">190</td><td rowspan="1" colspan="1">120</td><td rowspan="1" colspan="1">0.72</td></tr></tbody></table></table-wrap><p>
            <italic>Hypopygium</italic> (Fig. <xref ref-type="fig" rid="F2">2</xref>). Tergite IX broad with cone-like posterior margin, bearing approximately 30 setae located dorsally and ventrally near the base of anal point. Laterosternite IX with six lateral setae. Anal point 88 mm long, slightly wider at base, almost parallel-sided, apically rounded, lateral setae and microtrichia absent. Anal tergite bands “V”-shaped. Phallapodeme 135 mm long. Transverse sternapodeme 75 mm long. Superior volsella spherical to bulb-like, covered with microtrichia, bearing six strong setae at apex. Inferior volsella tuberculate, bearing three setae at apex, free microtrichia. Gonocoxite 138 mm long, with six stout setae placed along inner margin. Gonostylus 170 mm long, base widest, slightly curved in the middle, tapered to the apex, bearing seven short setae along inner margin and one stronger seta at apex. <abbrev xmlns:xlink="http://www.w3.org/1999/xlink" xlink:title="hypopygium ratio" id="ABBRID0E1IAG" xlink:type="simple">HR</abbrev>: 0.81; <abbrev xmlns:xlink="http://www.w3.org/1999/xlink" xlink:title="hypopygium value" id="ABBRID0E5IAG" xlink:type="simple">HV</abbrev>: 3.21.</p><fig id="F2" position="float" orientation="portrait"><label>Figure 2.</label><caption><p>Male adult of <italic><tp:taxon-name><tp:taxon-name-part taxon-name-part-type="genus" reg="Cryptochironomus">Cryptochironomus</tp:taxon-name-part> <tp:taxon-name-part taxon-name-part-type="species" reg="rostratus">rostratus</tp:taxon-name-part></tp:taxon-name></italic> (Kieffer, 1921) (holotype specimen of <italic><tp:taxon-name><tp:taxon-name-part taxon-name-part-type="genus" reg="Paracladopelma">Paracladopelma</tp:taxon-name-part> <tp:taxon-name-part taxon-name-part-type="species" reg="inaheia">inaheia</tp:taxon-name-part></tp:taxon-name></italic> Sasa, Kitami &amp; Suzuki) male. <bold>A</bold>. hypopygium (dorsal view) <bold>B</bold>. hypopygium (ventral view) <bold>C</bold> Wing.</p></caption><graphic xmlns:xlink="http://www.w3.org/1999/xlink" xlink:href="zookeys-771-139-g002.jpg" position="float" orientation="portrait" xlink:type="simple" id="oo_215287.jpg"/></fig></tp:treatment-sec><tp:treatment-sec sec-type="distribution" id="SECID0ELKAG"><title>Distribution.</title><p>China (Zhejiang, Fujian, Jiangxi, Guangxi, Hainan, Sichuan, Guizhou, Tibet, Taiwan); South Korea; Japan; India; Bangladesh; Lebanon; Turkey; Europe (Germany, UK, Holland, Belgium).</p></tp:treatment-sec><tp:treatment-sec sec-type="remarks" id="SECID0EQKAG"><title>Remarks.</title><p>The holotype of <italic><tp:taxon-name><tp:taxon-name-part taxon-name-part-type="genus" reg="Paracladopelma">Paracladopelma</tp:taxon-name-part> <tp:taxon-name-part taxon-name-part-type="species" reg="inaheia">inaheia</tp:taxon-name-part></tp:taxon-name></italic> belongs to the well-known European <italic><tp:taxon-name><tp:taxon-name-part taxon-name-part-type="genus" reg="Cryptochironomus">Cryptochironomus</tp:taxon-name-part> <tp:taxon-name-part taxon-name-part-type="species" reg="rostratus">rostratus</tp:taxon-name-part></tp:taxon-name></italic> based on morphological characters of the hypopygium and metric measurements (<xref ref-type="bibr" rid="B12">Kieffer 1921</xref>; <xref ref-type="bibr" rid="B16">Pinder 1978</xref>: fig. 147B). Populations of <italic><tp:taxon-name><tp:taxon-name-part taxon-name-part-type="genus" reg="Cryptochironomus">C.</tp:taxon-name-part> <tp:taxon-name-part taxon-name-part-type="species" reg="rostratus">rostratus</tp:taxon-name-part></tp:taxon-name></italic> from both Japan and other European areas key close together despite some minor morphological differences mainly related to geographical variation, especially the general shape of tergite IX, anal point, superior volsella, inferior volsella, and gonostylus. Thus, <italic><tp:taxon-name><tp:taxon-name-part taxon-name-part-type="genus" reg="Paracladopelma">Paracladopelma</tp:taxon-name-part> <tp:taxon-name-part taxon-name-part-type="species" reg="inaheia">inaheia</tp:taxon-name-part></tp:taxon-name></italic> can be considered as a junior synonym of <italic><tp:taxon-name><tp:taxon-name-part taxon-name-part-type="genus" reg="Cryptochironomus">Cryptochironomus</tp:taxon-name-part> <tp:taxon-name-part taxon-name-part-type="species" reg="rostratus">rostratus</tp:taxon-name-part></tp:taxon-name></italic> (Kieffer, 1921).</p><!--PageBreak--></tp:treatment-sec><ref-list><ref id="B7"><mixed-citation xmlns:xlink="http://www.w3.org/1999/xlink" xlink:type="simple">
          <person-group><name name-style="western"><surname>Edwards</surname><given-names>FW</given-names></name></person-group> (<year>1929</year>) <article-title>British non-biting midges (<tp:taxon-name><tp:taxon-name-part taxon-name-part-type="order">Diptera</tp:taxon-name-part></tp:taxon-name>: <tp:taxon-name><tp:taxon-name-part taxon-name-part-type="family">Chironomidae</tp:taxon-name-part></tp:taxon-name>).</article-title> <source>Transactions of the Royal Entomological Society of London</source> <volume>77</volume>: <fpage>279</fpage>–<lpage>439</lpage>. <ext-link xlink:type="simple" ext-link-type="doi" xlink:href="10.1111/j.1365-2311.1929.tb00692.x">https://doi.org/10.1111/j.1365-2311.1929.tb00692.x</ext-link></mixed-citation></ref><ref id="B8"><mixed-citation xmlns:xlink="http://www.w3.org/1999/xlink" xlink:type="simple">
          <person-group><name name-style="western"><surname>Goetghebuer</surname><given-names>M</given-names></name></person-group> (<year>1928</year>) <article-title>Diptères (Nématocères). <tp:taxon-name><tp:taxon-name-part taxon-name-part-type="family">Chironomidae</tp:taxon-name-part></tp:taxon-name> III. <tp:taxon-name><tp:taxon-name-part taxon-name-part-type="family">Chironomidae</tp:taxon-name-part></tp:taxon-name>. Faune de France.</article-title> <volume>18</volume>: <fpage>1</fpage>–<lpage>174</lpage>.</mixed-citation></ref><ref id="B14"><mixed-citation xmlns:xlink="http://www.w3.org/1999/xlink" xlink:type="simple">
          <person-group><name name-style="western"><surname>Kruseman</surname><given-names>GJ</given-names></name></person-group> (<year>1933</year>) <tp:taxon-name><tp:taxon-name-part taxon-name-part-type="subfamily">Tendipedidae</tp:taxon-name-part></tp:taxon-name> Neerlandicae Pars I. Genus <italic><tp:taxon-name><tp:taxon-name-part taxon-name-part-type="genus">Tendipes</tp:taxon-name-part></tp:taxon-name></italic> cum generibus finitimis. Doctoral dissertation, University of Amsterdam.</mixed-citation></ref><ref id="B16"><mixed-citation xmlns:xlink="http://www.w3.org/1999/xlink" xlink:type="simple">
          <person-group><name name-style="western"><surname>Pinder</surname><given-names>LCV</given-names></name></person-group> (<year>1978</year>) <source>A key to adult males of British <tp:taxon-name><tp:taxon-name-part taxon-name-part-type="family">Chironomidae</tp:taxon-name-part></tp:taxon-name> the non-biting midges. Volumes 1 &amp; 2.</source> <publisher-name>Freshwater Biological Association Scientific Publication</publisher-name>, <publisher-loc>Ambleside, Vol 1, 240 pp, Vol 2</publisher-loc>, <size units="page">168 pp</size>.</mixed-citation></ref><ref id="B17"><mixed-citation xmlns:xlink="http://www.w3.org/1999/xlink" xlink:type="simple">
          <person-group><name name-style="western"><surname>Ree</surname><given-names>HI</given-names></name><name name-style="western"><surname>Kim</surname><given-names>HS</given-names></name></person-group> (<year>1981</year>) <article-title>Studies on <tp:taxon-name><tp:taxon-name-part taxon-name-part-type="family">Chironomidae</tp:taxon-name-part></tp:taxon-name> (<tp:taxon-name><tp:taxon-name-part taxon-name-part-type="order">Diptera</tp:taxon-name-part></tp:taxon-name>) in Korea. 1. Taxonomic study on adults of <tp:taxon-name><tp:taxon-name-part taxon-name-part-type="subfamily">Chironominae</tp:taxon-name-part></tp:taxon-name>.</article-title> <source>Proceedings of Collection Nature and Science, Seoul National University</source> <volume>6</volume>: <fpage>123</fpage>–<lpage>226</lpage>.</mixed-citation></ref><ref id="B3"><mixed-citation xmlns:xlink="http://www.w3.org/1999/xlink" xlink:type="simple">
          <person-group><name name-style="western"><surname>Cranston</surname><given-names>PS</given-names></name><name name-style="western"><surname>Judd</surname><given-names>DD</given-names></name></person-group> (<year>1989</year>) <article-title><tp:taxon-name><tp:taxon-name-part taxon-name-part-type="order">Diptera</tp:taxon-name-part></tp:taxon-name>: Fam. <tp:taxon-name><tp:taxon-name-part taxon-name-part-type="family">Chironomidae</tp:taxon-name-part></tp:taxon-name> of the Arabian Peninsula.</article-title> <source>Fauna of Saudi Arabia</source> <volume>10</volume>: <fpage>236</fpage>–<lpage>289</lpage>.</mixed-citation></ref><ref id="B2"><mixed-citation xmlns:xlink="http://www.w3.org/1999/xlink" xlink:type="simple">
          <person-group><name name-style="western"><surname>Chaudhuri</surname><given-names>PK</given-names></name><name name-style="western"><surname>Chattopadhyay</surname><given-names>S</given-names></name></person-group> (<year>1990</year>) <article-title>Chironomids of the rice paddy areas of West Bengal, India (<tp:taxon-name><tp:taxon-name-part taxon-name-part-type="order">Diptera</tp:taxon-name-part></tp:taxon-name>: <tp:taxon-name><tp:taxon-name-part taxon-name-part-type="family">Chironomidae</tp:taxon-name-part></tp:taxon-name>).</article-title> <source>Tijdschrift voor Entomologie</source> <volume>133</volume>: <fpage>149</fpage>–<lpage>195</lpage>.</mixed-citation></ref><ref id="B6"><mixed-citation xmlns:xlink="http://www.w3.org/1999/xlink" xlink:type="simple">
          <person-group><name name-style="western"><surname>Dutta</surname><given-names>TK</given-names></name><name name-style="western"><surname>Ali</surname><given-names>A</given-names></name><name name-style="western"><surname>Mazumdar</surname><given-names>A</given-names></name><name name-style="western"><surname>Chaudhuri</surname><given-names>PK</given-names></name></person-group> (<year>1996</year>) <article-title>Chironomid midges of <tp:taxon-name><tp:taxon-name-part taxon-name-part-type="genus">Harnischia</tp:taxon-name-part></tp:taxon-name> complex (<tp:taxon-name><tp:taxon-name-part taxon-name-part-type="order">Diptera</tp:taxon-name-part></tp:taxon-name>: <tp:taxon-name><tp:taxon-name-part taxon-name-part-type="family">Chironomidae</tp:taxon-name-part></tp:taxon-name>) from the Duars of the Himalayas India.</article-title> <source>European Journal of Entomology</source> <volume>93</volume>: <fpage>263</fpage>–<lpage>279</lpage>.</mixed-citation></ref><ref id="B46"><mixed-citation xmlns:xlink="http://www.w3.org/1999/xlink" xlink:type="simple">
          <person-group><name name-style="western"><surname>Wang</surname><given-names>X</given-names></name></person-group> (<year>2000</year>) <article-title>A revised checklist of <tp:taxon-name><tp:taxon-name-part taxon-name-part-type="family">Chironomidae</tp:taxon-name-part></tp:taxon-name> from China (<tp:taxon-name><tp:taxon-name-part taxon-name-part-type="order">Diptera</tp:taxon-name-part></tp:taxon-name>).</article-title> In: <person-group><name name-style="western"><surname>Hoffrichter</surname><given-names>O</given-names></name></person-group> (<role>Ed.</role>) <issue-title>Late 20th Century Research on Chironomidae: an Anthology from 13th International Symposium on Chironomidae.</issue-title> <source>Shaker Verlag, Achen</source>, <fpage>629</fpage>–<lpage>652</lpage>.</mixed-citation></ref><ref id="B12"><mixed-citation xmlns:xlink="http://www.w3.org/1999/xlink" xlink:type="simple">
          <person-group><name name-style="western"><surname>Kieffer</surname><given-names>JJ</given-names></name></person-group> (<year>1921</year>) <article-title>Chironomides nouveaux ou peu connus de la région paléarctique.</article-title> <source>Bulletin de la Société d’Histoire naturelle de Moselle</source> <volume>29</volume>: <fpage>51</fpage>–<lpage>109</lpage>.</mixed-citation></ref></ref-list></tp:taxon-treatment>
