# Supplementary material for: A review of the Japanese Cryptochironomus Kieffer, 1918 (Diptera, Chironomidae)
Source: Zookeys. 2018 Jul 5;(771):139–55. doi: 10.3897/zookeys.771.24220 (PMC6043619; doi:10.3897/zookeys.771.24220)
Supplement: XML Treatment for Cryptochironomus tamaichimori [file zookeys.771.24220-treatment7.xml]

<!DOCTYPE tp:taxon-treatment
  PUBLIC "-//TaxonX//DTD Taxonomic Treatment Publishing DTD v0 20100105//EN" "tax-treatment-NSO.dtd">
<tp:taxon-treatment xmlns:tp="http://www.plazi.org/taxpub"><tp:treatment-meta><kwd-group><label>Taxon classification</label><kwd><named-content xmlns:xlink="http://www.w3.org/1999/xlink" content-type="kingdom">Animalia</named-content></kwd><kwd><named-content xmlns:xlink="http://www.w3.org/1999/xlink" content-type="order">Diptera</named-content></kwd><kwd><named-content xmlns:xlink="http://www.w3.org/1999/xlink" content-type="family">Chironomidae</named-content></kwd></kwd-group><mixed-citation publication-type="journal"><person-group><name><surname>Yan</surname><given-names>Chuncai</given-names></name><name><surname>Liu</surname><given-names>Ting</given-names></name><name><surname>Cao</surname><given-names>Wei</given-names></name><name><surname>Zhao</surname><given-names>Guangjun</given-names></name><name><surname>Liu</surname><given-names>Wenbin</given-names></name></person-group><article-title>A review of the Japanese <italic><tp:taxon-name><tp:taxon-name-part taxon-name-part-type="genus" reg="Cryptochironomus">Cryptochironomus</tp:taxon-name-part></tp:taxon-name></italic> Kieffer, 1918 (<tp:taxon-name><tp:taxon-name-part taxon-name-part-type="order">Diptera</tp:taxon-name-part></tp:taxon-name>, <tp:taxon-name><tp:taxon-name-part taxon-name-part-type="family">Chironomidae</tp:taxon-name-part></tp:taxon-name>)</article-title><source>Zookeys</source><day>5</day><month>7</month><year>2018</year><volume>2018</volume><issue>771</issue><fpage>139</fpage><lpage>155</lpage><pub-id pub-id-type="doi">10.3897/zookeys.771.24220</pub-id></mixed-citation></tp:treatment-meta><tp:nomenclature><tp:taxon-name>
            <tp:taxon-name-part taxon-name-part-type="genus" reg="Cryptochironomus">Cryptochironomus</tp:taxon-name-part>
            <tp:taxon-name-part taxon-name-part-type="species" reg="tamaichimori">tamaichimori</tp:taxon-name-part>
          </tp:taxon-name><tp:taxon-authority>Sasa in Sasa &amp; Kawai, 1987</tp:taxon-authority><tp:nomenclature-citation-list><tp:nomenclature-citation><tp:taxon-name>
                <tp:taxon-name-part taxon-name-part-type="genus" reg="Cryptochironomus">Cryptochironomus</tp:taxon-name-part>
              </tp:taxon-name><comment>sp. “<italic>hentona</italic>” Sasa &amp; Ichimori, 1983: 103.</comment></tp:nomenclature-citation><tp:nomenclature-citation><tp:taxon-name>
                <tp:taxon-name-part taxon-name-part-type="genus" reg="Cryptochironomus">Cryptochironomus</tp:taxon-name-part> <tp:taxon-name-part taxon-name-part-type="species" reg="tamaichimori">tamaichimori</tp:taxon-name-part></tp:taxon-name><comment>Sasa in <xref ref-type="bibr" rid="B21">Sasa &amp; Kawai 1987</xref>: 61; <xref ref-type="bibr" rid="B30">Sasa 1993</xref>: 55; <xref ref-type="bibr" rid="B15">Makarchenko et al. 2005</xref>: 409.</comment></tp:nomenclature-citation></tp:nomenclature-citation-list></tp:nomenclature><tp:treatment-sec sec-type="description" id="SECID0E2OAG"><title>Diagnostic characters.</title><p>Frontal tubercles and the posterior margin of tergite IX are highly variable in this species. The main distinguishing features are as follows: superior volsella bulbous to globular, both sides of the inferior volsella stretching upward at base, formed into flank-shaped, free microtrichia, bearing two long apical setae at apex. The junction of gonostylus and gonocoxite concaved obviously, gonostylus abruptly narrowed near apex and apically pointed, bearing one seta at apex.</p></tp:treatment-sec><tp:treatment-sec sec-type="distribution" id="SECID0EAPAG"><title>Distribution.</title><p>China (Hebei, Zhejiang, Fujian, Hubei, Guangdong, Hainan, Sichuan); Japan; Russian Far East.</p></tp:treatment-sec><ref-list><ref id="B21"><mixed-citation xmlns:xlink="http://www.w3.org/1999/xlink" xlink:type="simple">
          <person-group><name name-style="western"><surname>Sasa</surname><given-names>M</given-names></name><name name-style="western"><surname>Kawai</surname><given-names>K</given-names></name></person-group> (<year>1987</year>) Studies on the chironomid midges of Lake Biwa (<tp:taxon-name><tp:taxon-name-part taxon-name-part-type="order">Diptera</tp:taxon-name-part></tp:taxon-name>, <tp:taxon-name><tp:taxon-name-part taxon-name-part-type="family">Chironomidae</tp:taxon-name-part></tp:taxon-name>). Lake Biwa Study Monograph, 3. Lake Biwa Research Institute Ohtsu, 1–119.</mixed-citation></ref><ref id="B30"><mixed-citation xmlns:xlink="http://www.w3.org/1999/xlink" xlink:type="simple">
          <person-group><name name-style="western"><surname>Sasa</surname><given-names>M</given-names></name></person-group> (<year>1993</year>) Studies on the chironomid midges (Yusurika) collected in Toyama and other area of Japan. Some characteristics of water quality and aquatic organism in the chief lakes in Toyama Prefecture (Lake Nawagaike), 142 pp.</mixed-citation></ref><ref id="B15"><mixed-citation xmlns:xlink="http://www.w3.org/1999/xlink" xlink:type="simple">
          <person-group><name name-style="western"><surname>Makarchenko</surname><given-names>EA</given-names></name><name name-style="western"><surname>Makarchenko</surname><given-names>MA</given-names></name><name name-style="western"><surname>Zorina</surname><given-names>OV</given-names></name><name name-style="western"><surname>Sergeeva</surname><given-names>IV</given-names></name></person-group> (<year>2005</year>) Preliminary data on fauna and taxonomy of chironomids (<tp:taxon-name><tp:taxon-name-part taxon-name-part-type="order">Diptera</tp:taxon-name-part></tp:taxon-name>, <tp:taxon-name><tp:taxon-name-part taxon-name-part-type="family">Chironomidae</tp:taxon-name-part></tp:taxon-name>) of the Russian Far East. Vladimir Ya. Levanidov’s Biennial Memorial Meetings, Vol. 3. Dal’nauka, Vladivostok, 394–420.</mixed-citation></ref></ref-list></tp:taxon-treatment>
