# Supplementary material for: A review of the Japanese Cryptochironomus Kieffer, 1918 (Diptera, Chironomidae)
Source: Zookeys. 2018 Jul 5;(771):139–55. doi: 10.3897/zookeys.771.24220 (PMC6043619; doi:10.3897/zookeys.771.24220)
Supplement: XML Treatment for Cryptochironomus tokaraefeus [file zookeys.771.24220-treatment10.xml]

<!DOCTYPE tp:taxon-treatment
  PUBLIC "-//TaxonX//DTD Taxonomic Treatment Publishing DTD v0 20100105//EN" "tax-treatment-NSO.dtd">
<tp:taxon-treatment xmlns:tp="http://www.plazi.org/taxpub"><tp:treatment-meta><kwd-group><label>Taxon classification</label><kwd><named-content xmlns:xlink="http://www.w3.org/1999/xlink" content-type="kingdom">Animalia</named-content></kwd><kwd><named-content xmlns:xlink="http://www.w3.org/1999/xlink" content-type="order">Diptera</named-content></kwd><kwd><named-content xmlns:xlink="http://www.w3.org/1999/xlink" content-type="family">Chironomidae</named-content></kwd></kwd-group><mixed-citation publication-type="journal"><person-group><name><surname>Yan</surname><given-names>Chuncai</given-names></name><name><surname>Liu</surname><given-names>Ting</given-names></name><name><surname>Cao</surname><given-names>Wei</given-names></name><name><surname>Zhao</surname><given-names>Guangjun</given-names></name><name><surname>Liu</surname><given-names>Wenbin</given-names></name></person-group><article-title>A review of the Japanese <italic><tp:taxon-name><tp:taxon-name-part taxon-name-part-type="genus" reg="Cryptochironomus">Cryptochironomus</tp:taxon-name-part></tp:taxon-name></italic> Kieffer, 1918 (<tp:taxon-name><tp:taxon-name-part taxon-name-part-type="order">Diptera</tp:taxon-name-part></tp:taxon-name>, <tp:taxon-name><tp:taxon-name-part taxon-name-part-type="family">Chironomidae</tp:taxon-name-part></tp:taxon-name>)</article-title><source>Zookeys</source><day>5</day><month>7</month><year>2018</year><volume>2018</volume><issue>771</issue><fpage>139</fpage><lpage>155</lpage><pub-id pub-id-type="doi">10.3897/zookeys.771.24220</pub-id></mixed-citation></tp:treatment-meta><tp:nomenclature><tp:taxon-name>
            <tp:taxon-name-part taxon-name-part-type="genus" reg="Cryptochironomus">Cryptochironomus</tp:taxon-name-part>
            <tp:taxon-name-part taxon-name-part-type="species" reg="tokaraefeus">tokaraefeus</tp:taxon-name-part>
          </tp:taxon-name><tp:taxon-authority>(Sasa &amp; Suzuki, 1995)</tp:taxon-authority><tp:taxon-status xmlns:xlink="http://www.w3.org/1999/xlink" xlink:type="simple">comb. n.</tp:taxon-status><xref ref-type="fig" rid="F3">Figure 3</xref><tp:nomenclature-citation-list><tp:nomenclature-citation><tp:taxon-name>
                <tp:taxon-name-part taxon-name-part-type="genus" reg="Paracladopelma">Paracladopelma</tp:taxon-name-part> <tp:taxon-name-part taxon-name-part-type="species" reg="tokaraefea">tokaraefea</tp:taxon-name-part></tp:taxon-name><comment>Sasa &amp; Suzuki, 1995: 262.</comment></tp:nomenclature-citation></tp:nomenclature-citation-list></tp:nomenclature><tp:treatment-sec sec-type="material" id="SECID0EEVAG"><title>Material examined.</title><p>Japan. Holotype specimen of <italic><tp:taxon-name><tp:taxon-name-part taxon-name-part-type="genus" reg="Paracladopelma">Paracladopelma</tp:taxon-name-part> <tp:taxon-name-part taxon-name-part-type="species" reg="tokaraefea">tokaraefea</tp:taxon-name-part></tp:taxon-name></italic> Sasa &amp; Suzuki, 1995. ♂ (No. 287: 19), at the edge of a rice paddy, on Kuchinoshima Island, on the Tokara Islands Kagoshima, Japan. 19.v.1994, insect net, Coll. H. Suzuki.</p></tp:treatment-sec><tp:treatment-sec sec-type="description" id="SECID0EVVAG"><title>Diagnostic characters.</title><p>Anal point almost parallel-sided. Anal tergite bands H-shaped. Superior volsella bulbous to spherical; inferior volsella square-shaped, and width is equal to half of superior volsella, bearing three long setae at apex, free microtrichia.</p></tp:treatment-sec><tp:treatment-sec sec-type="Male imago" id="SECID0E1VAG"><title>Male imago</title><p>(n = 1). Total length 5.23 mm; wing length 2.20 mm; total length / wing length 2.38; wing length / length of profemur 2.26.</p><p>
            <italic>Coloration</italic>. Thorax yellow-white, with yellow-brown spots; femora, tibiae and tarsi I of mid and hind legs yellow-brown; tarsi II-V dark yellow-brown. Abdomen yellow brown; hypopygium dark brown.</p><p>
            <italic>Head</italic>. Antenna damaged; frontal tubercles unrecognizable. Temporal area damaged. Clypeus with 15 setae. Palpomere lengths (µm): 48; 52; 200; 180; 228. Palp segment 5<sup>th</sup>/3<sup>rd</sup>: 1.14.</p><p>
            <italic>Thorax</italic>. Antepronotals bare; acrostichals eight; dorsocentrals 13; prealars five. Scutellum with 28 setae.</p><p>
            <italic>Wing</italic>. <abbrev xmlns:xlink="http://www.w3.org/1999/xlink" xlink:title="ratio of length of Cu: length of M" id="ABBRID0ETWAG" xlink:type="simple">VR</abbrev>: 1.08. R with 24 microtrichia. R<sub>1</sub> with 19. R<sub>4+5</sub> with 28 setae. Brachiolum with three strong setae. Squama with at least ten fringed setae.</p><p>
            <italic>Legs</italic>. Front tibia with two subapical setae, 150 μm and 155 μm. Mid legs with two spurs, 13 mm and 22 mm, tibial comb with 50 teeth, 10 mm long. Spurs of hind tibia 14 mm and 25 mm long, tibial comb with 66 teeth, 10 mm long. Tarsus I of mid and hind leg were not distinguishable. Lengths (in µm) and proportions of thoracic legs as in Table <xref ref-type="table" rid="T3">3</xref>.</p><table-wrap id="T3" position="float" orientation="portrait"><label>Table 3.</label><caption><p>Male adult of <italic><tp:taxon-name><tp:taxon-name-part taxon-name-part-type="genus" reg="Cryptochironomus">Cryptochironomus</tp:taxon-name-part> <tp:taxon-name-part taxon-name-part-type="species" reg="tokaraefeus">tokaraefeus</tp:taxon-name-part></tp:taxon-name></italic> (Sasa &amp; Suzuki, 1995), comb. n. Length (µm) and proportions of legs.</p></caption><table id="TID0EJEAG" rules="all"><tbody><tr><th rowspan="1" colspan="1"/><th rowspan="1" colspan="1">
                    <abbrev xmlns:xlink="http://www.w3.org/1999/xlink" xlink:title="femur" id="ABBRID0EDYAG" xlink:type="simple">fe</abbrev>
                  </th><th rowspan="1" colspan="1">ti</th><th rowspan="1" colspan="1">ta<sub>1</sub></th><th rowspan="1" colspan="1">ta<sub>2</sub></th><th rowspan="1" colspan="1">ta<sub>3</sub></th><th rowspan="1" colspan="1">ta<sub>4</sub></th><th rowspan="1" colspan="1">ta<sub>5</sub></th><th rowspan="1" colspan="1">
                    <abbrev xmlns:xlink="http://www.w3.org/1999/xlink" xlink:title="leg ratio" id="ABBRID0EHZAG" xlink:type="simple">LR</abbrev>
                  </th></tr><tr><td rowspan="1" colspan="1">p<sub>1</sub></td><td rowspan="1" colspan="1">975</td><td rowspan="1" colspan="1">800</td><td rowspan="1" colspan="1">1325</td><td rowspan="1" colspan="1">550<break/> 0</td><td rowspan="1" colspan="1">500</td><td rowspan="1" colspan="1">400</td><td rowspan="1" colspan="1">180</td><td rowspan="1" colspan="1">1.66</td></tr><tr><td rowspan="1" colspan="1">p<sub>2</sub></td><td rowspan="1" colspan="1">960</td><td rowspan="1" colspan="1">890</td><td rowspan="1" colspan="1">560</td><td rowspan="1" colspan="1">270</td><td rowspan="1" colspan="1">200</td><td rowspan="1" colspan="1">120</td><td rowspan="1" colspan="1">100</td><td rowspan="1" colspan="1">0.63</td></tr><tr><td rowspan="1" colspan="1">p<sub>3</sub></td><td rowspan="1" colspan="1">1050</td><td rowspan="1" colspan="1">1115</td><td rowspan="1" colspan="1">810</td><td rowspan="1" colspan="1">400</td><td rowspan="1" colspan="1">300</td><td rowspan="1" colspan="1">270</td><td rowspan="1" colspan="1">120</td><td rowspan="1" colspan="1">0.73</td></tr></tbody></table></table-wrap><p>
            <italic>Hypopygium</italic> (Fig. <xref ref-type="fig" rid="F3">3</xref>). Tergite IX bearing 14 setae. Laterosternite IX with two lateral setae. Anal point 100 mm long, straight, wider base, almost parallel-sided, narrower at apex, lateral setae and microtrichia absent. Anal tergite bands H-shaped. Phallapodeme 120 mm long. Transverse sternapodeme 85 mm long. Superior volsella semicircular, covered with microtrichia, bearing four strong setae along inner margin. Inferior volsella square-shaped, width and length are almost equal, bearing two long setae at apex, free microtrichia. Gonocoxite 138 mm long, bearing five strong setae along inner margin. Gonostylus 170 mm long, widest at basal 1/3, tapering to the apex. <abbrev xmlns:xlink="http://www.w3.org/1999/xlink" xlink:title="hypopygium ratio" id="ABBRID0EQ3AG" xlink:type="simple">HR</abbrev>: 0.81; <abbrev xmlns:xlink="http://www.w3.org/1999/xlink" xlink:title="hypopygium value" id="ABBRID0EU3AG" xlink:type="simple">HV</abbrev>: 3.08.</p><fig id="F3" position="float" orientation="portrait"><label>Figure 3.</label><caption><p>Male adult of <italic><tp:taxon-name><tp:taxon-name-part taxon-name-part-type="genus" reg="Cryptochironomus">Cryptochironomus</tp:taxon-name-part> <tp:taxon-name-part taxon-name-part-type="species" reg="tokaraefeus">tokaraefeus</tp:taxon-name-part></tp:taxon-name></italic> (Sasa &amp; Suzuki, 1995), comb. n., male. <bold>A</bold> hypopygium (dorsal view) <bold>B</bold> hypopygium (ventral view)</p></caption><graphic xmlns:xlink="http://www.w3.org/1999/xlink" xlink:href="zookeys-771-139-g003.jpg" position="float" orientation="portrait" xlink:type="simple" id="oo_215288.jpg"/></fig></tp:treatment-sec><tp:treatment-sec sec-type="distribution" id="SECID0EU4AG"><title>Distribution.</title><p>Japan.</p></tp:treatment-sec><tp:treatment-sec sec-type="remarks" id="SECID0EZ4AG"><title>Remarks.</title><p>The characters of frontal tubercles, superior volsella and inferior volsella, and gonostylus followed the generic character of the genus <italic><tp:taxon-name><tp:taxon-name-part taxon-name-part-type="genus" reg="Cryptochironomus">Cryptochironomus</tp:taxon-name-part></tp:taxon-name></italic> by <xref ref-type="bibr" rid="B4">Cranston et al. (1989)</xref>. The character of “H”-shaped anal tergite is similar to <italic><tp:taxon-name><tp:taxon-name-part taxon-name-part-type="genus" reg="Cryptochironomus">Cryptochironomus</tp:taxon-name-part> <tp:taxon-name-part taxon-name-part-type="species" reg="tokaracedeus">tokaracedeus</tp:taxon-name-part></tp:taxon-name></italic> Sasa &amp; Suzuki, 1995, but <italic><tp:taxon-name><tp:taxon-name-part taxon-name-part-type="genus" reg="Cryptochironomus"/><tp:taxon-name-part taxon-name-part-type="species" reg="tokaraefeus">tokaraefeus</tp:taxon-name-part></tp:taxon-name></italic> can be separated by the semicircular superior volsella, square-shaped inferior volsella and some metric characteristics.</p></tp:treatment-sec><ref-list><ref id="B4"><mixed-citation xmlns:xlink="http://www.w3.org/1999/xlink" xlink:type="simple">
          <person-group><name name-style="western"><surname>Cranston</surname><given-names>PS</given-names></name><name name-style="western"><surname>Dillon</surname><given-names>ME</given-names></name><name name-style="western"><surname>Pinder</surname><given-names>LCV</given-names></name><name name-style="western"><surname>Reiss</surname><given-names>F</given-names></name></person-group> (<year>1989</year>) <article-title>The adult males of <tp:taxon-name><tp:taxon-name-part taxon-name-part-type="subfamily">Chironominae</tp:taxon-name-part></tp:taxon-name> (<tp:taxon-name><tp:taxon-name-part taxon-name-part-type="order">Diptera</tp:taxon-name-part></tp:taxon-name>: <tp:taxon-name><tp:taxon-name-part taxon-name-part-type="family">Chironomidae</tp:taxon-name-part></tp:taxon-name>) of the Holarctic region – Keys and diagnoses.</article-title> In: <person-group><name name-style="western"><surname>Wiederholm</surname><given-names>T</given-names></name></person-group> (<role>Ed.</role>) <issue-title>Chironomidae of the Holarctic region – Keys and diagnoses – Part 3 – Adult males. Entomologica Scandinavica Suppl.</issue-title> <volume>34</volume>: <fpage>353</fpage>–<lpage>502</lpage>.</mixed-citation></ref></ref-list></tp:taxon-treatment>
