# Supplementary material for: A review of the Japanese Cryptochironomus Kieffer, 1918 (Diptera, Chironomidae)
Source: Zookeys. 2018 Jul 5;(771):139–55. doi: 10.3897/zookeys.771.24220 (PMC6043619; doi:10.3897/zookeys.771.24220)
Supplement: XML Treatment for Cryptochironomus tonewabeus [file zookeys.771.24220-treatment11.xml]

<!DOCTYPE tp:taxon-treatment
  PUBLIC "-//TaxonX//DTD Taxonomic Treatment Publishing DTD v0 20100105//EN" "tax-treatment-NSO.dtd">
<tp:taxon-treatment xmlns:tp="http://www.plazi.org/taxpub"><tp:treatment-meta><kwd-group><label>Taxon classification</label><kwd><named-content xmlns:xlink="http://www.w3.org/1999/xlink" content-type="kingdom">Animalia</named-content></kwd><kwd><named-content xmlns:xlink="http://www.w3.org/1999/xlink" content-type="order">Diptera</named-content></kwd><kwd><named-content xmlns:xlink="http://www.w3.org/1999/xlink" content-type="family">Chironomidae</named-content></kwd></kwd-group><mixed-citation publication-type="journal"><person-group><name><surname>Yan</surname><given-names>Chuncai</given-names></name><name><surname>Liu</surname><given-names>Ting</given-names></name><name><surname>Cao</surname><given-names>Wei</given-names></name><name><surname>Zhao</surname><given-names>Guangjun</given-names></name><name><surname>Liu</surname><given-names>Wenbin</given-names></name></person-group><article-title>A review of the Japanese <italic><tp:taxon-name><tp:taxon-name-part taxon-name-part-type="genus" reg="Cryptochironomus">Cryptochironomus</tp:taxon-name-part></tp:taxon-name></italic> Kieffer, 1918 (<tp:taxon-name><tp:taxon-name-part taxon-name-part-type="order">Diptera</tp:taxon-name-part></tp:taxon-name>, <tp:taxon-name><tp:taxon-name-part taxon-name-part-type="family">Chironomidae</tp:taxon-name-part></tp:taxon-name>)</article-title><source>Zookeys</source><day>5</day><month>7</month><year>2018</year><volume>2018</volume><issue>771</issue><fpage>139</fpage><lpage>155</lpage><pub-id pub-id-type="doi">10.3897/zookeys.771.24220</pub-id></mixed-citation></tp:treatment-meta><tp:nomenclature><tp:taxon-name>
            <tp:taxon-name-part taxon-name-part-type="genus" reg="Cryptochironomus">Cryptochironomus</tp:taxon-name-part>
            <tp:taxon-name-part taxon-name-part-type="species" reg="tonewabeus">tonewabeus</tp:taxon-name-part>
          </tp:taxon-name><tp:taxon-authority>(Sasa &amp; Tanaka, 2002)</tp:taxon-authority><tp:taxon-status xmlns:xlink="http://www.w3.org/1999/xlink" xlink:type="simple">comb. n.</tp:taxon-status><xref ref-type="fig" rid="F4">Figure 4</xref><!--PageBreak--><tp:nomenclature-citation-list><tp:nomenclature-citation><tp:taxon-name>
                <tp:taxon-name-part taxon-name-part-type="genus" reg="Paracladopelma">Paracladopelma</tp:taxon-name-part> <tp:taxon-name-part taxon-name-part-type="species" reg="tonewabea">tonewabea</tp:taxon-name-part></tp:taxon-name><comment>Sasa &amp; Tanaka, 2002: 30.</comment></tp:nomenclature-citation></tp:nomenclature-citation-list></tp:nomenclature><tp:treatment-sec sec-type="material" id="SECID0EWABG"><title>Material examined.</title><p>Japan. Holotype specimen of <italic><tp:taxon-name><tp:taxon-name-part taxon-name-part-type="genus" reg="Paracladopelma">Paracladopelma</tp:taxon-name-part> <tp:taxon-name-part taxon-name-part-type="species" reg="tonewabea">tonewabea</tp:taxon-name-part></tp:taxon-name></italic> Sasa &amp; Tanaka, 2002. ♂ (No. 405: 51), Tone River at Taisho Bridge, Gunma Prefecture, Japan. 19. xii. 2000, reared from bottom sample, coll. N. Tanaka.</p></tp:treatment-sec><tp:treatment-sec sec-type="description" id="SECID0EHBBG"><title>Diagnostic characters.</title><p>
            <abbrev xmlns:xlink="http://www.w3.org/1999/xlink" xlink:title="antennal ratio" id="ABBRID0ENBBG" xlink:type="simple">AR</abbrev> 2.53, frontal tubercles cylindrical. Tergite IX broadly semi-circular, with 16 setae (eight on each side of base of anal point). Anal point wide at base, parallel-sided medially and distally, rounded apically. Anal tergite bands “wide V”-shaped, not fused in the middle, and abruptly interrupted at the end. Superior vol<!--PageBreak-->sella peanut-like, concave midially. Inferior volsella thumb-like, with slender extension at the base. Gonostylus and gonocoxite fused completely. Gonostylus wider at base, tapering to the apex.</p><p>
            <italic>Coloration</italic>. Thorax light yellow-brown, with yellow-brown spots, Femora of front legs yellow-brown, tibia and tarsomeres dark brown; femora, tibiae and tarsi I of mid and hind legs brown; tarsi II-V dark yellow-brown, hypopygium dark brown.</p><p>
            <italic>Head</italic>. <abbrev xmlns:xlink="http://www.w3.org/1999/xlink" xlink:title="antennal ratio" id="ABBRID0E2BBG" xlink:type="simple">AR</abbrev>: 2.53, Ultimate flagellomere 1010 μm; frontal tubercles tapering, 20 μm high, 13 μm width at base. Temporal setae 23, including seven inner verticals, nine outer verticals, and seven postorbitals. Clypeus with 20 setae. Palpomere lengths (µm): 60; 75; 290; 120; 330. Palp segment 5<sup>th</sup>/3<sup>rd</sup>: 1.14.</p><p>
            <italic>Thorax</italic>. Antepronotals bare; acrostichals ten; dorsocentrals ten; prealars six. Scutellum with 25 setae.</p><p>
            <italic>Wing</italic>. <abbrev xmlns:xlink="http://www.w3.org/1999/xlink" xlink:title="ratio of length of Cu: length of M" id="ABBRID0ELCBG" xlink:type="simple">VR</abbrev>: 1.15. R with 22 microtrichia. R<sub>1</sub> with 19. R<sub>4+5</sub> with 28 setae. Brachiolum and squama were broken.</p><p>
            <italic>Legs</italic>. Front tibia with three subapical setae, 175 μm, 180 μm, 193 μm. Mid legs with three spurs, 28 μm, 30 μm; tibial comb with 48 teeth, 12 μm long. Spurs of hind tibia 30 μm and 37 μm long, tibial comb with 64 teeth, 13 μm long. Tarsus I of mid leg with three sensilla chaetica; tarsus I of metapedes leg with two sensilla chaetica. Lengths (in µm) and proportions of thoracic legs as in Table <xref ref-type="table" rid="T4">4</xref>.</p><table-wrap id="T4" position="float" orientation="portrait"><label>Table 4.</label><caption><p>Male adult of <italic><tp:taxon-name><tp:taxon-name-part taxon-name-part-type="genus" reg="Cryptochironomus">Cryptochironomus</tp:taxon-name-part> <tp:taxon-name-part taxon-name-part-type="species" reg="tonewabeus">tonewabeus</tp:taxon-name-part></tp:taxon-name></italic> (Sasa &amp; Tanaka, 2002), comb. n. Length (µm) and proportions of legs.</p></caption><table id="TID0E1PAG" rules="all"><tbody><tr><th rowspan="1" colspan="1"/><th rowspan="1" colspan="1">
                    <abbrev xmlns:xlink="http://www.w3.org/1999/xlink" xlink:title="femur" id="ABBRID0E2DBG" xlink:type="simple">fe</abbrev>
                  </th><th rowspan="1" colspan="1">ti</th><th rowspan="1" colspan="1">ta<sub>1</sub></th><th rowspan="1" colspan="1">ta<sub>2</sub></th><th rowspan="1" colspan="1">ta<sub>3</sub></th><th rowspan="1" colspan="1">ta<sub>4</sub></th><th rowspan="1" colspan="1">ta<sub>5</sub></th><th rowspan="1" colspan="1">
                    <abbrev xmlns:xlink="http://www.w3.org/1999/xlink" xlink:title="leg ratio" id="ABBRID0E6EBG" xlink:type="simple">LR</abbrev>
                  </th></tr><tr><td rowspan="1" colspan="1">p<sub>1</sub></td><td rowspan="1" colspan="1">1300</td><td rowspan="1" colspan="1">950</td><td rowspan="1" colspan="1">1700</td><td rowspan="1" colspan="1">780<break/> 0</td><td rowspan="1" colspan="1">650</td><td rowspan="1" colspan="1">600</td><td rowspan="1" colspan="1">225</td><td rowspan="1" colspan="1">1. 79</td></tr><tr><td rowspan="1" colspan="1">p<sub>2</sub></td><td rowspan="1" colspan="1">1125</td><td rowspan="1" colspan="1">1030</td><td rowspan="1" colspan="1">690</td><td rowspan="1" colspan="1">320</td><td rowspan="1" colspan="1">240</td><td rowspan="1" colspan="1">140</td><td rowspan="1" colspan="1">100</td><td rowspan="1" colspan="1">0. 67</td></tr><tr><td rowspan="1" colspan="1">p<sub>3</sub></td><td rowspan="1" colspan="1">1275</td><td rowspan="1" colspan="1">1330</td><td rowspan="1" colspan="1">920</td><td rowspan="1" colspan="1">450</td><td rowspan="1" colspan="1">380</td><td rowspan="1" colspan="1">210</td><td rowspan="1" colspan="1">110</td><td rowspan="1" colspan="1">0. 69</td></tr></tbody></table></table-wrap><p>
            <italic>Hypopygium</italic> (Fig. <xref ref-type="fig" rid="F4">4A–B</xref>). Tergite IX shoulder-shaped at the posterior margin, bearing 16 setae. Laterosternite IX with six lateral setae. Anal point 77 μm long, wider <!--PageBreak-->at base, parallel-sided with rounded apex, lacking dorsal and lateral setae, microtrichia absent. Anal tergite bands “V”-shaped, not fused in the middle. Phallapodeme 90 μm long. Transverse sternapodeme 80 μm long. Superior volsella peanut-like, concave medially, bearing six strong setae. Inferior volsella thumb-like, with slender extension at the base, bearing four long setae at apex, free microtrichia. Gonocoxite 158 μm long, bearing eight strong setae along inner margin; Gonostylus 164 μm long, with seven short inner setae and one single seta. <abbrev xmlns:xlink="http://www.w3.org/1999/xlink" xlink:title="hypopygium ratio" id="ABBRID0EKIBG" xlink:type="simple">HR</abbrev>: 0.78; <abbrev xmlns:xlink="http://www.w3.org/1999/xlink" xlink:title="hypopygium value" id="ABBRID0EOIBG" xlink:type="simple">HV</abbrev>: 3. 25.</p><fig id="F4" position="float" orientation="portrait"><label>Figure 4.</label><caption><p>Male adult of <italic><tp:taxon-name><tp:taxon-name-part taxon-name-part-type="genus" reg="Cryptochironomus">Cryptochironomus</tp:taxon-name-part> <tp:taxon-name-part taxon-name-part-type="species" reg="tonewabeus">tonewabeus</tp:taxon-name-part></tp:taxon-name></italic> (Sasa &amp; Tanaka, 2002) comb. n., male. <bold>A</bold> hypopygium (dorsal view) <bold>B</bold> hypopygium (ventral view).</p></caption><graphic xmlns:xlink="http://www.w3.org/1999/xlink" xlink:href="zookeys-771-139-g004.jpg" position="float" orientation="portrait" xlink:type="simple" id="oo_215289.jpg"/></fig></tp:treatment-sec><tp:treatment-sec sec-type="distribution" id="SECID0EOJBG"><title>Distribution.</title><p>Japan.</p></tp:treatment-sec><tp:treatment-sec sec-type="remarks" id="SECID0ETJBG"><title>Remarks.</title><p>Frontal tubercles cylindrical, superior volsella peanut-like, and concave medially combined with a thumb-like inferior volsella, bearing four long setae at apex, and free microtrichia followed the generic characters of <xref ref-type="bibr" rid="B4">Cranston et al. (1989)</xref>. The “V” shaped anal tergite bands, not fused medially, are similar to <italic><tp:taxon-name><tp:taxon-name-part taxon-name-part-type="genus" reg="Cryptochironomus">Cryptochironomus</tp:taxon-name-part> <tp:taxon-name-part taxon-name-part-type="species" reg="albofasciatus">albofasciatus</tp:taxon-name-part></tp:taxon-name></italic> (Staeger, 1839), but <italic><tp:taxon-name><tp:taxon-name-part taxon-name-part-type="genus" reg="Cryptochironomus">C.</tp:taxon-name-part> <tp:taxon-name-part taxon-name-part-type="species" reg="tonewabeus">tonewabeus</tp:taxon-name-part></tp:taxon-name></italic> can be differentiated by the frontal tubercles, superior volsella and inferior volsella.</p></tp:treatment-sec><ref-list><ref id="B4"><mixed-citation xmlns:xlink="http://www.w3.org/1999/xlink" xlink:type="simple">
          <person-group><name name-style="western"><surname>Cranston</surname><given-names>PS</given-names></name><name name-style="western"><surname>Dillon</surname><given-names>ME</given-names></name><name name-style="western"><surname>Pinder</surname><given-names>LCV</given-names></name><name name-style="western"><surname>Reiss</surname><given-names>F</given-names></name></person-group> (<year>1989</year>) <article-title>The adult males of <tp:taxon-name><tp:taxon-name-part taxon-name-part-type="subfamily">Chironominae</tp:taxon-name-part></tp:taxon-name> (<tp:taxon-name><tp:taxon-name-part taxon-name-part-type="order">Diptera</tp:taxon-name-part></tp:taxon-name>: <tp:taxon-name><tp:taxon-name-part taxon-name-part-type="family">Chironomidae</tp:taxon-name-part></tp:taxon-name>) of the Holarctic region – Keys and diagnoses.</article-title> In: <person-group><name name-style="western"><surname>Wiederholm</surname><given-names>T</given-names></name></person-group> (<role>Ed.</role>) <issue-title>Chironomidae of the Holarctic region – Keys and diagnoses – Part 3 – Adult males. Entomologica Scandinavica Suppl.</issue-title> <volume>34</volume>: <fpage>353</fpage>–<lpage>502</lpage>.</mixed-citation></ref></ref-list></tp:taxon-treatment>
